# Supplementary material for: Critical Role of the Transcription Factor AKNA in T-Cell Activation: An Integrative Bioinformatics Approach
Source: Int J Mol Sci. 2023 Feb 20;24(4):4212. doi: 10.3390/ijms24044212 (PMC9965657; doi:10.3390/ijms24044212)
Supplement: Supplementary file 1 [file ijms-24-04212-s001.zip]

Archive with 2 entries (1 files):
- ijms-2163040-supplementary/
- ijms-2163040-supplementary/Table S1. Expressed genes with AT-rich motifs, potential AKNA transcription factor binding sites.xlsx
