# Supplementary material for: Critical Role of the Transcription Factor AKNA in T-Cell Activation: An Integrative Bioinformatics Approach
Source: Int J Mol Sci. 2023 Feb 20;24(4):4212. doi: 10.3390/ijms24044212 (PMC9965657; doi:10.3390/ijms24044212)
Supplement: Supplementary file 1 [file ijms-24-04212-s001.zip › ijms-2163040-supplementary/Table S1. Expressed genes with AT-rich motifs, potential AKNA transcription factor binding sites.xlsx]

## Sheet: Down regulated genes 
motif_alt_id	sequence_name	Gene symbol	start	stop	strand	score	p-value	matched_sequence
33	NM_001100624	CENPN	16	26	+	17.3014	3.1e-06	ATACATATAAA
33	NM_001114121	CHEK1	53	63	+	17.3014	3.1e-06	atacatataaa
33	NM_001243775	LIMA1	317	327	+	17.3014	3.1e-06	ATACATATAAA
33	NM_001114121	CHEK1	38	48	+	17.0274	4.43e-06	atatatataaa
33	NM_178014	TUBB	840	850	-	17.0274	4.43e-06	ATATATATAAA
33	NM_178014	TUBB	1340	1350	-	17.0274	4.43e-06	ATATATATAAA
33	NM_001114121	CHEK1	29	39	-	12.0753	1.1e-05	ATACATATATA
33	NM_001159587	CD109	53	63	+	12.0753	1.1e-05	ATTCATATACA
33	NM_006554	MTX2	124	134	-	12.0753	1.1e-05	ATACATATATA
33	NM_006554	MTX2	203	213	-	12.0753	1.1e-05	ATACATATATA
33	NM_001243775	LIMA1	271	281	+	12.0753	1.1e-05	ATACATATATA
33	NM_001212	C1QBP	819	829	-	12.0753	1.1e-05	ATACATATATA
33	NM_001114121	CHEK1	35	45	-	11.8014	1.69e-05	ATATATATACA
33	NM_170710	WDR17	49	59	+	11.8014	1.69e-05	ATTAATATAAA
33	NM_006554	MTX2	120	130	-	11.8014	1.69e-05	ATATATATACA
33	NM_001145713	SAE1	155	165	-	11.8014	1.69e-05	ATAAATATAAA
33	NM_001127714	HIVEP3	330	340	+	11.8014	1.69e-05	ATAAATATAAA
33	NM_007298	BRCA1	521	531	+	11.8014	1.69e-05	ATATATATATA
33	NM_007298	BRCA1	522	532	-	11.8014	1.69e-05	ATATATATATA
33	NM_001037631	CTLA4	562	572	+	11.8014	1.69e-05	ATCTATATAAA
33	NM_001199838	SNX10	579	589	+	11.8014	1.69e-05	ATAAATATAAA
33	NM_001127714	HIVEP3	715	725	+	11.8014	1.69e-05	atatatatata
33	NM_001127714	HIVEP3	714	724	-	11.8014	1.69e-05	ATATATATATA
33	NM_006993	NPM3	815	825	+	11.8014	1.69e-05	ATAGATATAAA
33	NM_178014	TUBB	839	849	+	11.8014	1.69e-05	ATTTATATATA
33	NM_024508	ZBED2	863	873	+	11.8014	1.69e-05	atatatataca
33	NM_198709	ARSB	877	887	+	11.8014	1.69e-05	atttatatata
33	NM_001097636	GCNT1	962	972	-	11.8014	1.69e-05	ATTAATATAAA
33	NM_178014	TUBB	1339	1349	+	11.8014	1.69e-05	ATTTATATATA
33	NM_006305	ANP32A	328	338	-	11.3699	3.6e-05	ATTCATTTAGA
33	NM_004833	AIM2	981	991	-	11.3699	3.6e-05	ATTCATATAGT
33	NM_001134779	IPO11	145	155	+	11.3699	3.6e-05	attcatatagt
33	NM_001128431	SLC39A14	176	186	+	11.3699	3.6e-05	ATTCAAATAGA
33	NM_018410	HJURP	970	980	+	11.3699	3.6e-05	attcatctaga
33	NM_001178010	CDC45	28	38	-	11.0959	8.24e-05	ATACCTATAAA
33	NM_024857	ATAD5	104	114	-	11.0959	8.24e-05	ATACCTATAAA
33	NM_033402	LRRCC1	160	170	-	11.0959	8.24e-05	ATACGTATAAA
33	NM_014503	UTP20	184	194	-	11.0959	8.24e-05	CTATATATAGA
33	NM_000365	TPI1	469	479	-	11.0959	8.24e-05	ACTTATATAGA
33	NM_001152	SLC25A5	470	480	-	11.0959	8.24e-05	ATTTATATAGG
33	NM_001037631	CTLA4	563	573	-	11.0959	8.24e-05	CTTTATATAGA
33	NM_001159287	TPI1	580	590	-	11.0959	8.24e-05	ACTTATATAGA
33	NM_002695	POLR2E	848	858	-	11.0959	8.24e-05	ATATTTATAGA
33	NM_014976	PDCD11	898	908	-	11.0959	8.24e-05	ATTCATAGAAA
33	NM_018256	WDR12	37	47	+	11.0959	8.24e-05	ACACATATAAA
33	NM_024592	SRD5A3	57	67	+	11.0959	8.24e-05	attcatattaa
33	NM_032756	HPDL	68	78	+	11.0959	8.24e-05	aaaCATATAAA
33	NM_002161	IARS1	84	94	+	11.0959	8.24e-05	AGACATATAAA
33	NM_018256	WDR12	106	116	+	11.0959	8.24e-05	AATTATATAGA
33	NM_014503	UTP20	185	195	+	11.0959	8.24e-05	CTATATATAGA
33	NM_014503	UTP20	193	203	+	11.0959	8.24e-05	AGATATATAGA
33	NM_014503	UTP20	197	207	+	11.0959	8.24e-05	ATATAGATAGA
33	NM_001126129	GINS3	246	256	+	11.0959	8.24e-05	TTTCATATAAA
33	NM_001127708	PRG4	293	303	+	11.0959	8.24e-05	ATACATCTAAA
33	NM_006566	CD226	397	407	+	11.0959	8.24e-05	ATTCATTTAAA
33	NM_001128211	NUDCD1	637	647	+	11.0959	8.24e-05	AAACATATAAA
33	NM_001173517	MAP7D3	641	651	+	11.0959	8.24e-05	attcatttaaa
33	NM_001128211	NUDCD1	647	657	+	11.0959	8.24e-05	AAACATATAAA
33	NM_001127708	PRG4	661	671	+	11.0959	8.24e-05	ATTTATATTGA
33	NM_032822	FAM136A	736	746	+	11.0959	8.24e-05	atacagataaa
33	NM_000444	PHEX	818	828	+	11.0959	8.24e-05	ATACATTTAAA
33	NM_022908	NT5DC2	937	947	+	11.0959	8.24e-05	CTACATATAAA
33	NM_001193300	SEMA4A	955	965	+	11.0959	8.24e-05	ATACATATAAG
33	NM_001031720	GSTCD	967	977	+	11.0959	8.24e-05	ATACTTATAAA
33	NM_001163812	TWNK	89	99	-	10.8219	0.000111	ATATATGTAAA
33	NM_001018113	FANCB	143	153	-	10.8219	0.000111	AATTATATAAA
33	NM_001199835	SNX10	170	180	-	10.8219	0.000111	GTTTATATAAA
33	NM_001251989	GMNN	226	236	-	10.8219	0.000111	ATATATATTAA
33	NM_001126129	GINS3	247	257	-	10.8219	0.000111	ATTTATATGAA
33	NM_001134779	IPO11	369	379	-	10.8219	0.000111	ATATGTATAAA
33	NM_001127714	HIVEP3	712	722	-	10.8219	0.000111	ATATATATAAT
33	NM_000281	PCBD1	767	777	-	10.8219	0.000111	ATTTTTATAAA
33	NM_024508	ZBED2	860	870	-	10.8219	0.000111	ATATATATAAT
33	NM_198709	ARSB	878	888	-	10.8219	0.000111	GTATATATAAA
33	NM_006907	PYCR1	985	995	-	10.8219	0.000111	ATATATTTAAA
33	NM_001199835	SNX10	169	179	+	10.8219	0.000111	ttttatataaa
33	NM_001243775	LIMA1	273	283	+	10.8219	0.000111	ACATATATAAA
33	NM_001099645	RPL22L1	524	534	+	10.8219	0.000111	ATTTATATCAA
33	NM_133259	LRPPRC	645	655	+	10.8219	0.000111	ATTTACATAAA
33	NM_001128211	NUDCD1	692	702	+	10.8219	0.000111	ATATTTATAAA
33	NM_007331	NSD2	716	726	+	10.8219	0.000111	ATATTTATAAA
33	NM_004596	SNRPA	740	750	+	10.8219	0.000111	ATTTATATCAA
33	NM_178014	TUBB	843	853	+	10.8219	0.000111	ATATATATAAC
33	NM_004051	BDH1	907	917	+	10.8219	0.000111	ATTTATTTAAA
33	NM_032933	TMEM241	930	940	+	10.8219	0.000111	ATTTCTATAAA
33	NM_005003	NDUFAB1	975	985	+	10.8219	0.000111	atatatataat
33	NM_005628	SLC1A5	977	987	+	10.8219	0.000111	ATTTAAATAAA
33	NM_000594	TNF	1168	1178	+	10.8219	0.000111	AGATATATAAA
33	NM_178014	TUBB	1343	1353	+	10.8219	0.000111	ATATATATAAC
33	NR_002605	DLEU1	778	788	-	6.84932	0.000114	ATCCATATACA
33	NM_024592	SRD5A3	41	51	+	6.84932	0.000114	atccatatata
27	NM_001130710	LSM5	4	10	+	12.7055	0.000118	ATAAAAT
27	NM_001170803	LARP4	7	13	+	12.7055	0.000118	ataaaat
27	NM_001024382	HMBS	6	12	-	12.7055	0.000118	ATAAAAT
27	NM_001202431	PRDX1	22	28	+	12.7055	0.000118	ataaaat
27	NM_000692	ALDH1B1	23	29	+	12.7055	0.000118	ATAAAAT
27	NM_032194	RPF2	17	23	-	12.7055	0.000118	ATAAAAT
27	NM_032194	RPF2	22	28	-	12.7055	0.000118	ATAAAAT
27	NM_005441	CHAF1B	31	37	+	12.7055	0.000118	ATAAAAT
27	NM_002916	RFC4	37	43	+	12.7055	0.000118	ataaaAT
27	NM_032194	RPF2	33	39	-	12.7055	0.000118	ATAAAAT
27	NM_152259	TICRR	41	47	+	12.7055	0.000118	aTAAAAT
27	NM_001008708	CHAC2	43	49	+	12.7055	0.000118	ATAAAAT
27	NM_018256	WDR12	43	49	+	12.7055	0.000118	ATAAAAT
27	NM_002161	IARS1	44	50	+	12.7055	0.000118	ataaaat
27	NM_001114121	CHEK1	44	50	+	12.7055	0.000118	ataaaat
27	NM_007298	BRCA1	42	48	-	12.7055	0.000118	ATAAAAT
27	NM_001170406	CDK1	65	71	+	12.7055	0.000118	ataaaat
27	NM_001127708	PRG4	86	92	+	12.7055	0.000118	ATAAAAT
27	NM_001193302	SEMA4A	93	99	-	12.7055	0.000118	ATAAAAT
27	NM_001193302	SEMA4A	98	104	-	12.7055	0.000118	ATAAAAT
27	NM_000586	IL2	107	113	-	12.7055	0.000118	ATAAAAT
27	NM_000586	IL2	131	137	+	12.7055	0.000118	ATAAAAT
27	NM_001258423	SMS	127	133	-	12.7055	0.000118	ATAAAAT
27	NM_001242767	MTHFD1L	136	142	+	12.7055	0.000118	ataaaat
27	NM_001242795	NUP93	153	159	+	12.7055	0.000118	ATAAAAT
27	NM_021181	SLAMF7	155	161	+	12.7055	0.000118	ataaaat
27	NM_001130158	MYO1B	151	157	-	12.7055	0.000118	ATAAAAT
27	NM_001199835	SNX10	168	174	-	12.7055	0.000118	ATAAAAT
27	NM_001130846	AIFM1	175	181	-	12.7055	0.000118	ATAAAAT
27	NM_024857	ATAD5	179	185	-	12.7055	0.000118	ATAAAAT
27	NM_006406	PRDX4	187	193	+	12.7055	0.000118	ATAAAAT
27	NM_001097633	GCNT1	187	193	-	12.7055	0.000118	ATAAAAT
27	NM_001078175	SLC29A1	189	195	-	12.7055	0.000118	ATAAAAT
27	NM_002901	RCN1	200	206	-	12.7055	0.000118	ATAAAAT
27	NM_138375	CABLES1	226	232	-	12.7055	0.000118	ATAAAAT
27	NM_001170803	LARP4	256	262	+	12.7055	0.000118	ATAAAAT
27	NM_170710	WDR17	258	264	+	12.7055	0.000118	ATAAAAT
27	NM_001130721	ELOVL6	262	268	+	12.7055	0.000118	ATAAAAT
27	NM_199249	C19orf48	265	271	-	12.7055	0.000118	ATAAAAT
27	NM_006591	POLD3	265	271	-	12.7055	0.000118	ATAAAAT
27	NM_001097633	GCNT1	275	281	+	12.7055	0.000118	ATAAAAT
27	NM_001037631	CTLA4	281	287	+	12.7055	0.000118	ATAAAAT
27	NM_001171182	CENPL	296	302	+	12.7055	0.000118	ATAAAAT
27	NM_002592	PCNA	312	318	+	12.7055	0.000118	ATAAAAT
27	NM_021181	SLAMF7	320	326	+	12.7055	0.000118	ataaaat
27	NM_014503	UTP20	339	345	-	12.7055	0.000118	ATAAAAT
27	NM_001134779	IPO11	367	373	-	12.7055	0.000118	ATAAAAT
27	NM_001008708	CHAC2	393	399	+	12.7055	0.000118	ATAAAAT
27	NM_001031720	GSTCD	401	407	-	12.7055	0.000118	ATAAAAT
27	NM_001242795	NUP93	472	478	+	12.7055	0.000118	ATAAAAT
27	NM_001243775	LIMA1	476	482	-	12.7055	0.000118	ATAAAAT
27	NM_138375	CABLES1	533	539	+	12.7055	0.000118	ATAAAAT
27	NM_007298	BRCA1	548	554	+	12.7055	0.000118	ATAAAAT
27	NM_007298	BRCA1	564	570	-	12.7055	0.000118	ATAAAAT
27	NM_000444	PHEX	572	578	+	12.7055	0.000118	ATAAAAT
27	NM_001258214	IL12RB2	595	601	-	12.7055	0.000118	ATAAAAT
27	NM_006993	NPM3	635	641	-	12.7055	0.000118	ATAAAAT
27	NM_001258214	IL12RB2	686	692	-	12.7055	0.000118	ATAAAAT
27	NM_001257135	LIF	711	717	+	12.7055	0.000118	ATAAAAT
27	NM_015029	POP1	712	718	+	12.7055	0.000118	ataaaat
27	NM_003760	EIF4G3	713	719	+	12.7055	0.000118	ATAAAAT
27	NM_001113547	LIMA1	737	743	+	12.7055	0.000118	ATAAAAT
27	NM_001199837	SNX10	731	737	-	12.7055	0.000118	ATAAAAT
27	NM_001145523	RAI14	732	738	-	12.7055	0.000118	ATAAAAT
27	NM_199420	POLQ	752	758	+	12.7055	0.000118	ATAAAAT
27	NM_001127708	PRG4	754	760	+	12.7055	0.000118	ATAAAAT
27	NM_021177	LSM2	769	775	+	12.7055	0.000118	ataaaat
27	NM_017906	PAK1IP1	768	774	-	12.7055	0.000118	ATAAAAT
27	NM_021177	LSM2	783	789	+	12.7055	0.000118	ataaaat
27	NM_001114636	FANCL	783	789	+	12.7055	0.000118	ATAAAAT
27	NM_001031720	GSTCD	806	812	+	12.7055	0.000118	ATAAAAT
27	NM_001261385	UEVLD	825	831	+	12.7055	0.000118	ataaaat
27	NM_001166131	EME1	845	851	-	12.7055	0.000118	ATAAAAT
27	NM_024658	IPO4	846	852	-	12.7055	0.000118	ATAAAAT
27	NM_133493	CD109	851	857	-	12.7055	0.000118	ATAAAAT
27	NM_014708	KNTC1	857	863	+	12.7055	0.000118	ataaaat
27	NM_001130862	RAD51AP1	857	863	-	12.7055	0.000118	ATAAAAT
27	NM_006733	CENPI	861	867	-	12.7055	0.000118	ATAAAAT
27	NM_001166131	EME1	869	875	+	12.7055	0.000118	ataaaat
27	NM_001031720	GSTCD	874	880	+	12.7055	0.000118	ATAAAAT
27	NM_001166687	PFKM	868	874	-	12.7055	0.000118	ATAAAAT
27	NM_001243775	LIMA1	877	883	+	12.7055	0.000118	ataaaat
27	NM_004446	EPRS1	876	882	-	12.7055	0.000118	ATAAAAT
27	NM_001243775	LIMA1	882	888	+	12.7055	0.000118	ataaaat
27	NM_001243775	LIMA1	887	893	+	12.7055	0.000118	ataaaat
27	NM_005702	ERAL1	883	889	-	12.7055	0.000118	ATAAAAT
27	NM_001261385	UEVLD	899	905	+	12.7055	0.000118	ataaaat
27	NM_000104	CYP1B1	893	899	-	12.7055	0.000118	ATAAAAT
27	NM_004833	AIM2	894	900	-	12.7055	0.000118	ATAAAAT
27	NM_004523	KIF11	901	907	-	12.7055	0.000118	ATAAAAT
27	NM_014881	DCLRE1A	904	910	-	12.7055	0.000118	ATAAAAT
27	NM_014708	KNTC1	910	916	+	12.7055	0.000118	ataaaat
27	NM_016052	RRP15	912	918	+	12.7055	0.000118	ATAAAAT
27	NM_016095	GINS2	907	913	-	12.7055	0.000118	ATAAAAT
27	NM_001127708	PRG4	923	929	+	12.7055	0.000118	ATAAAAT
27	NM_001199199	AK2	926	932	+	12.7055	0.000118	ataaaat
27	NM_001042588	SNUPN	926	932	-	12.7055	0.000118	ATAAAAT
27	NM_032933	TMEM241	936	942	+	12.7055	0.000118	ATAAAAT
27	NM_001874	CPM	943	949	-	12.7055	0.000118	ATAAAAT
27	NM_001097636	GCNT1	960	966	-	12.7055	0.000118	ATAAAAT
27	NM_001113547	LIMA1	960	966	-	12.7055	0.000118	ATAAAAT
27	NM_002574	PRDX1	974	980	+	12.7055	0.000118	ataaaat
27	NM_001159587	CD109	969	975	-	12.7055	0.000118	ATAAAAT
27	NM_005628	SLC1A5	983	989	+	12.7055	0.000118	ATAAAAT
27	NM_001164269	RAD51	988	994	-	12.7055	0.000118	ATAAAAT
27	NM_001005413	ZWINT	990	996	-	12.7055	0.000118	ATAAAAT
16	NM_002804	PSMC3	2	8	-	12.7055	0.000118	AATATAT
16	NM_000373	UMPS	2	8	-	12.7055	0.000118	AATATAT
16	NM_000963	PTGS2	10	16	-	12.7055	0.000118	AATATAT
16	NM_001114121	CHEK1	27	33	+	12.7055	0.000118	Aatatat
16	NM_001114121	CHEK1	48	54	+	12.7055	0.000118	aatatat
16	NM_001127218	POLD2	49	55	+	12.7055	0.000118	aatatat
16	NM_001127218	POLD2	50	56	-	12.7055	0.000118	AATATAT
16	NM_001163812	TWNK	94	100	-	12.7055	0.000118	AATATAT
16	NM_002915	RFC3	99	105	-	12.7055	0.000118	AATATAT
16	NM_001256879	POLD2	111	117	+	12.7055	0.000118	aatatat
16	NM_006554	MTX2	112	118	+	12.7055	0.000118	aatatat
16	NM_001256879	POLD2	112	118	-	12.7055	0.000118	AATATAT
16	NM_004523	KIF11	155	161	-	12.7055	0.000118	AATATAT
16	NM_007331	NSD2	166	172	-	12.7055	0.000118	AATATAT
16	NM_006554	MTX2	173	179	-	12.7055	0.000118	AATATAT
16	NM_001251989	GMNN	204	210	+	12.7055	0.000118	AATATAT
16	NM_001251989	GMNN	228	234	+	12.7055	0.000118	AATATAT
16	NM_001004196	CD200	280	286	+	12.7055	0.000118	AATATAT
16	NM_002358	MAD2L1	288	294	-	12.7055	0.000118	AATATAT
16	NM_031942	CDCA7	344	350	+	12.7055	0.000118	AATATAT
16	NM_004053	BYSL	362	368	+	12.7055	0.000118	AATATAT
16	NM_004053	BYSL	363	369	-	12.7055	0.000118	AATATAT
16	NM_001114735	BCL2A1	397	403	+	12.7055	0.000118	AATATAT
16	NM_001243775	LIMA1	409	415	-	12.7055	0.000118	AATATAT
16	NM_057749	CCNE2	469	475	+	12.7055	0.000118	AATATAT
16	NM_001135821	FDPS	471	477	-	12.7055	0.000118	AATATAT
16	NM_001199838	SNX10	588	594	+	12.7055	0.000118	AATATAT
16	NM_138375	CABLES1	608	614	+	12.7055	0.000118	AATATAT
16	NM_001127714	HIVEP3	673	679	+	12.7055	0.000118	aatatat
16	NM_138338	POLR3H	791	797	-	12.7055	0.000118	AATATAT
16	NM_001018050	POLR3H	810	816	-	12.7055	0.000118	AATATAT
16	NM_024508	ZBED2	856	862	-	12.7055	0.000118	AATATAT
16	NM_024508	ZBED2	895	901	+	12.7055	0.000118	aatatat
16	NM_014062	NOB1	905	911	-	12.7055	0.000118	AATATAT
16	NM_024658	IPO4	911	917	+	12.7055	0.000118	AATATAT
16	NM_001114636	FANCL	921	927	-	12.7055	0.000118	AATATAT
16	NM_001007239	EEF1AKNMT	939	945	+	12.7055	0.000118	AATATAT
16	NM_133493	CD109	934	940	-	12.7055	0.000118	AATATAT
16	NM_006708	GLO1	934	940	-	12.7055	0.000118	AATATAT
16	NM_030771	CCDC34	936	942	-	12.7055	0.000118	AATATAT
16	NM_001159936	EBNA1BP2	942	948	+	12.7055	0.000118	aatatat
16	NM_022045	MTBP	955	961	+	12.7055	0.000118	AATATAT
16	NM_001114636	FANCL	958	964	-	12.7055	0.000118	AATATAT
16	NM_005003	NDUFAB1	974	980	+	12.7055	0.000118	aatatat
16	NM_006907	PYCR1	989	995	+	12.7055	0.000118	AATATAT
33	NM_014503	UTP20	178	188	-	6.57534	0.000122	ATAGATATATA
33	NM_014503	UTP20	186	196	-	6.57534	0.000122	ATCTATATATA
33	NM_024508	ZBED2	864	874	-	6.57534	0.000122	ATGTATATATA
33	NM_001114121	CHEK1	34	44	+	6.57534	0.000122	atgtatatata
33	NM_014503	UTP20	183	193	+	6.57534	0.000122	ATCTATATATA
33	NM_014503	UTP20	191	201	+	6.57534	0.000122	ATAGATATATA
33	NM_001251989	GMNN	225	235	+	6.57534	0.000122	ATTAATATATA
33	NM_003760	EIF4G3	759	769	+	6.57534	0.000122	ATAGATATATA
30	NM_001017420	ESCO2	1	7	-	11.726	0.000235	AAATATA
30	NM_002804	PSMC3	3	9	-	11.726	0.000235	AAATATA
30	NM_001258214	IL12RB2	4	10	-	11.726	0.000235	AAATAAA
30	NM_002266	KPNA2	6	12	-	11.726	0.000235	AAATAAA
30	NM_001008708	CHAC2	8	14	-	11.726	0.000235	AAATAAA
30	NM_001017420	ESCO2	17	23	+	11.726	0.000235	aaataaa
30	NM_032860	LTV1	17	23	+	11.726	0.000235	AAATATA
30	NM_014252	SLC25A15	18	24	+	11.726	0.000235	AAATATA
30	NM_000692	ALDH1B1	19	25	+	11.726	0.000235	AAATATA
30	NM_001202431	PRDX1	20	26	+	11.726	0.000235	aaataaa
30	NM_001178010	CDC45	16	22	-	11.726	0.000235	AAATAAA
30	NM_000289	PFKM	19	25	-	11.726	0.000235	AAATATA
30	NM_032194	RPF2	19	25	-	11.726	0.000235	AAATAAA
30	NM_001114121	CHEK1	26	32	+	11.726	0.000235	AAatata
30	NM_001128431	SLC39A14	20	26	-	11.726	0.000235	AAATAAA
30	NM_002466	MYBL2	28	34	+	11.726	0.000235	aaataaa
30	NM_000289	PFKM	23	29	-	11.726	0.000235	AAATAAA
30	NM_032194	RPF2	24	30	-	11.726	0.000235	AAATAAA
30	NM_002809	PSMD3	25	31	-	11.726	0.000235	AAATAAA
30	NM_002271	IPO5	32	38	+	11.726	0.000235	AAATAAA
30	NM_001042551	SMC2	27	33	-	11.726	0.000235	AAATAAA
30	NM_153332	ERI1	28	34	-	11.726	0.000235	AAATAAA
30	NM_001037631	CTLA4	28	34	-	11.726	0.000235	AAATAAA
30	NM_001152	SLC25A5	28	34	-	11.726	0.000235	AAATAAA
30	NM_032194	RPF2	30	36	-	11.726	0.000235	AAATAAA
30	NM_002916	RFC4	40	46	+	11.726	0.000235	aaATAAA
30	NM_032194	RPF2	35	41	-	11.726	0.000235	AAATAAA
30	NM_001164373	GPN3	36	42	-	11.726	0.000235	AAATATA
30	NM_000465	BARD1	45	51	+	11.726	0.000235	AAATAAA
30	NM_001114121	CHEK1	47	53	+	11.726	0.000235	aaatata
30	NM_007298	BRCA1	44	50	-	11.726	0.000235	AAATAAA
30	NM_018290	PGM2	52	58	+	11.726	0.000235	aaataaa
30	NM_003878	GGH	46	52	-	11.726	0.000235	AAATAAA
30	NM_001127218	POLD2	51	57	-	11.726	0.000235	AAATATA
30	NM_144988	ALG14	61	67	+	11.726	0.000235	AAATATA
30	NM_001190799	PLK4	65	71	+	11.726	0.000235	AAATAAA
30	NM_001127708	PRG4	60	66	-	11.726	0.000235	AAATATA
30	NM_014573	TMEM97	63	69	-	11.726	0.000235	AAATAAA
30	NM_000745	CHRNA5	64	70	-	11.726	0.000235	AAATAAA
30	NM_032353	VPS25	70	76	+	11.726	0.000235	aaataaa
30	NM_001198557	LMNB1	64	70	-	11.726	0.000235	AAATATA
30	NM_032353	VPS25	74	80	+	11.726	0.000235	aaataaa
30	NM_001561	TNFRSF9	79	85	+	11.726	0.000235	AAATAAA
30	NM_000819	GART	84	90	+	11.726	0.000235	AAATAAA
30	NM_001037631	CTLA4	86	92	+	11.726	0.000235	AAATAAA
30	NM_032353	VPS25	86	92	+	11.726	0.000235	aaataaa
30	NM_032353	VPS25	90	96	+	11.726	0.000235	aaataaa
30	NM_182513	SPC24	85	91	-	11.726	0.000235	AAATATA
30	NM_002453	MTIF2	97	103	+	11.726	0.000235	AAATAAA
30	NM_001145522	RAI14	97	103	+	11.726	0.000235	AAATAAA
30	NM_014175	MRPL15	91	97	-	11.726	0.000235	AAATAAA
30	NM_004577	PSPH	98	104	+	11.726	0.000235	aaataaa
30	NM_005483	CHAF1A	93	99	-	11.726	0.000235	AAATATA
30	NM_001193302	SEMA4A	95	101	-	11.726	0.000235	AAATAAA
30	NM_004577	PSPH	102	108	+	11.726	0.000235	aaaTAAA
30	NM_153332	ERI1	97	103	-	11.726	0.000235	AAATATA
30	NM_000130	F5	97	103	-	11.726	0.000235	AAATAAA
30	NM_032353	VPS25	104	110	+	11.726	0.000235	AAATAAA
30	NM_001193302	SEMA4A	100	106	-	11.726	0.000235	AAATAAA
30	NM_001145523	RAI14	103	109	-	11.726	0.000235	AAATAAA
30	NM_001145523	RAI14	109	115	-	11.726	0.000235	AAATAAA
30	NM_001256879	POLD2	113	119	-	11.726	0.000235	AAATATA
30	NM_001017420	ESCO2	114	120	-	11.726	0.000235	AAATAAA
30	NM_016338	IPO11	121	127	+	11.726	0.000235	AAATAAA
30	NM_001017420	ESCO2	118	124	-	11.726	0.000235	AAATAAA
30	NM_001145713	SAE1	121	127	-	11.726	0.000235	AAATAAA
30	NM_001136479	ANP32E	122	128	-	11.726	0.000235	AAATAAA
30	NM_001017420	ESCO2	122	128	-	11.726	0.000235	AAATAAA
30	NM_024322	CENPO	125	131	-	11.726	0.000235	AAATAAA
30	NM_001017420	ESCO2	126	132	-	11.726	0.000235	AAATAAA
30	NM_000130	F5	128	134	-	11.726	0.000235	AAATATA
30	NM_001258423	SMS	129	135	-	11.726	0.000235	AAATAAA
30	NM_006406	PRDX4	135	141	+	11.726	0.000235	aaatata
30	NM_001017420	ESCO2	130	136	-	11.726	0.000235	AAATAAA
30	NM_203315	BDH1	131	137	-	11.726	0.000235	AAATAAA
30	NM_005371	METTL1	131	137	-	11.726	0.000235	AAATAAA
30	NM_021181	SLAMF7	138	144	+	11.726	0.000235	aaataaa
30	NM_001017420	ESCO2	134	140	-	11.726	0.000235	AAATAAA
30	NM_000373	UMPS	148	154	+	11.726	0.000235	AAATATA
30	NM_001005369	MTIF2	149	155	+	11.726	0.000235	AAATAAA
30	NM_001251989	GMNN	150	156	+	11.726	0.000235	AAATATA
30	NM_173701	WARS1	151	157	+	11.726	0.000235	aaataaa
30	NM_001097634	GCNT1	152	158	-	11.726	0.000235	AAATAAA
30	NM_001012267	CENPP	161	167	+	11.726	0.000235	AAATAAA
30	NM_001127708	PRG4	161	167	+	11.726	0.000235	AAATAAA
30	NM_017975	ZWILCH	155	161	-	11.726	0.000235	AAATAAA
30	NM_001145713	SAE1	157	163	-	11.726	0.000235	AAATATA
30	NM_004219	PTTG1	159	165	-	11.726	0.000235	AAATAAA
30	NM_001145713	SAE1	161	167	-	11.726	0.000235	AAATAAA
30	NM_001242597	TMEM147	174	180	+	11.726	0.000235	AAATAAA
30	NM_001134419	CDC7	179	185	+	11.726	0.000235	AAATAAA
30	NM_001242795	NUP93	173	179	-	11.726	0.000235	AAATAAA
30	NM_018685	ANLN	174	180	-	11.726	0.000235	AAATAAA
30	NM_001130846	AIFM1	177	183	-	11.726	0.000235	AAATAAA
30	NM_004219	PTTG1	190	196	+	11.726	0.000235	AAATAAA
30	NM_002983	CCL3	192	198	+	11.726	0.000235	AAATAAA
30	NM_001033	RRM1	193	199	+	11.726	0.000235	AAATAAA
30	NM_012073	CCT5	199	205	+	11.726	0.000235	AAATAAA
30	NM_006739	MCM5	200	206	+	11.726	0.000235	aaataaa
30	NM_018238	AGK	194	200	-	11.726	0.000235	AAATAAA
30	NM_001251989	GMNN	203	209	+	11.726	0.000235	AAATATA
30	NM_001126129	GINS3	206	212	-	11.726	0.000235	AAATAAA
30	NR_003943	SNORD77	208	214	-	11.726	0.000235	AAATAAA
30	NM_014783	ARHGAP11A	213	219	-	11.726	0.000235	AAATATA
30	NM_001165031	DTYMK	222	228	+	11.726	0.000235	aaataaa
30	NM_138443	HAUS1	224	230	+	11.726	0.000235	AAATAAA
30	NM_024592	SRD5A3	226	232	+	11.726	0.000235	aaataaa
30	NM_170710	WDR17	220	226	-	11.726	0.000235	AAATATA
30	NM_138443	HAUS1	230	236	+	11.726	0.000235	AAATAAA
30	NM_001114121	CHEK1	227	233	-	11.726	0.000235	AAATAAA
30	NM_000289	PFKM	237	243	+	11.726	0.000235	AAATAAA
30	NM_033402	LRRCC1	244	250	+	11.726	0.000235	AAATATA
30	NM_014175	MRPL15	242	248	-	11.726	0.000235	AAATAAA
30	NM_007298	BRCA1	243	249	-	11.726	0.000235	AAATATA
30	NM_032353	VPS25	243	249	-	11.726	0.000235	AAATAAA
30	NM_006810	PDIA5	253	259	+	11.726	0.000235	aaataaa
30	NM_001243775	LIMA1	258	264	+	11.726	0.000235	AAATATA
30	NM_001130721	ELOVL6	260	266	+	11.726	0.000235	AAATAAA
30	NM_001031720	GSTCD	277	283	+	11.726	0.000235	aaataaa
30	NM_001004196	CD200	279	285	+	11.726	0.000235	AAATATA
30	NM_001031720	GSTCD	283	289	+	11.726	0.000235	aaataaa
30	NM_001136478	ANP32E	283	289	+	11.726	0.000235	AAATATA
30	NM_001097635	GCNT1	284	290	+	11.726	0.000235	aaataaa
30	NM_000586	IL2	287	293	+	11.726	0.000235	AAATATA
30	NM_004219	PTTG1	289	295	-	11.726	0.000235	AAATAAA
30	NM_021067	GINS1	292	298	-	11.726	0.000235	AAATAAA
30	NM_013300	FAM216A	294	300	-	11.726	0.000235	AAATATA
30	NM_002915	RFC3	305	311	+	11.726	0.000235	AAATAAA
30	NM_002915	RFC3	309	315	+	11.726	0.000235	AAATAAA
30	NM_001127708	PRG4	304	310	-	11.726	0.000235	AAATAAA
30	NM_001242796	NUP93	308	314	-	11.726	0.000235	AAATAAA
30	NM_021181	SLAMF7	316	322	+	11.726	0.000235	aaatata
30	NM_001561	TNFRSF9	315	321	-	11.726	0.000235	AAATAAA
30	NM_000399	EGR2	322	328	+	11.726	0.000235	AAATAAA
30	NM_001127714	HIVEP3	332	338	+	11.726	0.000235	AAATATA
30	NM_032043	BRIP1	334	340	+	11.726	0.000235	AAATAAA
30	NM_014503	UTP20	336	342	-	11.726	0.000235	AAATAAA
30	NM_001243775	LIMA1	337	343	-	11.726	0.000235	AAATATA
30	NM_001034833	NHP2	344	350	-	11.726	0.000235	AAATAAA
30	NM_022839	MRPS11	371	377	+	11.726	0.000235	AAATAAA
30	NM_000619	IFNG	366	372	-	11.726	0.000235	AAATATA
30	NM_007243	NRM	391	397	+	11.726	0.000235	AAATAAA
30	NM_001008708	CHAC2	391	397	+	11.726	0.000235	AAATAAA
30	NM_181573	RFC4	385	391	-	11.726	0.000235	AAATAAA
30	NM_024508	ZBED2	386	392	-	11.726	0.000235	AAATAAA
30	NM_001008708	CHAC2	396	402	+	11.726	0.000235	AAATAAA
30	NM_001114735	BCL2A1	396	402	+	11.726	0.000235	AAATATA
30	NM_001100595	SKA2	405	411	+	11.726	0.000235	AAATAAA
30	NM_001199838	SNX10	399	405	-	11.726	0.000235	AAATAAA
30	NM_001031720	GSTCD	403	409	-	11.726	0.000235	AAATAAA
30	NM_001164372	GPN3	417	423	-	11.726	0.000235	AAATATA
30	NM_001097634	GCNT1	430	436	-	11.726	0.000235	AAATATA
30	NM_001243775	LIMA1	431	437	-	11.726	0.000235	AAATAAA
30	NM_002809	PSMD3	448	454	-	11.726	0.000235	AAATAAA
30	NM_001145523	RAI14	476	482	+	11.726	0.000235	AAATAAA
30	NM_001135821	FDPS	472	478	-	11.726	0.000235	AAATATA
30	NM_001042550	SMC2	490	496	+	11.726	0.000235	AAATAAA
30	NM_012460	TIMM9	502	508	+	11.726	0.000235	aaataaa
30	NM_012460	TIMM9	506	512	+	11.726	0.000235	aaataaa
30	NM_012460	TIMM9	510	516	+	11.726	0.000235	aaataaa
30	NM_012460	TIMM9	514	520	+	11.726	0.000235	aaataaa
30	NM_001198803	EIF4G3	516	522	+	11.726	0.000235	AAATAAA
30	NR_073007	CDK2AP1	524	530	+	11.726	0.000235	AAATAAA
30	NM_000417	IL2RA	526	532	+	11.726	0.000235	AAATATA
30	NM_001114121	CHEK1	523	529	-	11.726	0.000235	AAATAAA
30	NM_001203247	EZH2	524	530	-	11.726	0.000235	AAATAAA
30	NM_001202429	ASB2	528	534	-	11.726	0.000235	AAATAAA
30	NM_001198803	EIF4G3	536	542	-	11.726	0.000235	AAATATA
30	NM_016207	CPSF3	537	543	-	11.726	0.000235	AAATAAA
30	NM_001017928	MIX23	568	574	+	11.726	0.000235	AAATATA
30	NM_001257135	LIF	562	568	-	11.726	0.000235	AAATATA
30	NM_001258388	ATPSCKMT	569	575	+	11.726	0.000235	AAATAAA
30	NM_000444	PHEX	570	576	+	11.726	0.000235	AAATAAA
30	NM_007298	BRCA1	578	584	+	11.726	0.000235	AAATAAA
30	NM_001199838	SNX10	581	587	+	11.726	0.000235	AAATATA
30	NM_001199838	SNX10	587	593	+	11.726	0.000235	AAATATA
30	NM_006591	POLD3	601	607	+	11.726	0.000235	AAATATA
30	NM_002916	RFC4	598	604	-	11.726	0.000235	AAATAAA
30	NM_032933	TMEM241	598	604	-	11.726	0.000235	AAATAAA
30	NM_032933	TMEM241	605	611	-	11.726	0.000235	AAATAAA
30	NM_032933	TMEM241	612	618	-	11.726	0.000235	AAATAAA
30	NM_001128211	NUDCD1	624	630	+	11.726	0.000235	aaaTATA
30	NM_001042533	RIOX2	637	643	+	11.726	0.000235	AAATAAA
30	NM_007331	NSD2	637	643	-	11.726	0.000235	AAATAAA
30	NM_007298	BRCA1	646	652	-	11.726	0.000235	AAATAAA
30	NM_007208	MRPL3	667	673	+	11.726	0.000235	AAATAAA
30	NM_022908	NT5DC2	679	685	-	11.726	0.000235	AAATATA
30	NM_001261385	UEVLD	698	704	+	11.726	0.000235	aaataaa
30	NM_001206846	ASPM	692	698	-	11.726	0.000235	AAATATA
30	NM_001033580	MYO19	695	701	-	11.726	0.000235	AAATAAA
30	NM_153695	ZNF367	696	702	-	11.726	0.000235	AAATATA
30	NM_024089	POGLUT2	697	703	-	11.726	0.000235	AAATAAA
30	NM_001042762	FIGNL1	710	716	+	11.726	0.000235	AAATAAA
30	NM_001033580	MYO19	707	713	-	11.726	0.000235	AAATAAA
30	NM_001199699	DHX33	708	714	-	11.726	0.000235	AAATAAA
30	NM_001081640	PRKDC	720	726	+	11.726	0.000235	AAATAAA
30	NM_017840	MRPL16	719	725	-	11.726	0.000235	AAATAAA
30	NM_017840	MRPL16	723	729	-	11.726	0.000235	AAATAAA
30	NM_001185156	IL24	725	731	-	11.726	0.000235	AAATAAA
30	NM_001122670	PHKA1	727	733	-	11.726	0.000235	AAATAAA
30	NM_017840	MRPL16	727	733	-	11.726	0.000235	AAATAAA
30	NM_178014	TUBB	732	738	-	11.726	0.000235	AAATAAA
30	NM_018352	TMA16	733	739	-	11.726	0.000235	AAATAAA
30	NM_001130725	PSMB5	742	748	+	11.726	0.000235	AAATAAA
30	NM_007169	PEMT	741	747	-	11.726	0.000235	AAATAAA
30	NM_182513	SPC24	743	749	-	11.726	0.000235	AAATAAA
30	NM_021177	LSM2	748	754	-	11.726	0.000235	AAATATA
30	NM_003920	TIMELESS	752	758	-	11.726	0.000235	AAATAAA
30	NM_001145523	RAI14	754	760	-	11.726	0.000235	AAATATA
30	NM_001716	CXCR5	757	763	-	11.726	0.000235	AAATAAA
30	NM_001618	PARP1	761	767	-	11.726	0.000235	AAATAAA
30	NM_001159936	EBNA1BP2	773	779	-	11.726	0.000235	AAATATA
30	NM_021177	LSM2	781	787	+	11.726	0.000235	aaataaa
30	NM_001197330	POLE2	775	781	-	11.726	0.000235	AAATAAA
30	NM_000884	IMPDH2	783	789	+	11.726	0.000235	AAATAAA
30	NM_033109	PNPT1	785	791	-	11.726	0.000235	AAATATA
30	NM_031423	NUF2	785	791	-	11.726	0.000235	AAATAAA
30	NM_001042551	SMC2	808	814	+	11.726	0.000235	AAATAAA
30	NM_000320	QDPR	809	815	+	11.726	0.000235	aaatata
30	NM_001516	GTF2H3	809	815	+	11.726	0.000235	aaataaa
30	NM_007208	MRPL3	804	810	-	11.726	0.000235	AAATATA
30	NM_000143	FH	809	815	-	11.726	0.000235	AAATAAA
30	NM_001144932	PSMB5	817	823	+	11.726	0.000235	AAATAAA
30	NR_003943	SNORD77	822	828	+	11.726	0.000235	AAATAAA
30	NM_001005413	ZWINT	825	831	-	11.726	0.000235	AAATAAA
30	NM_001080539	CCDC150	830	836	-	11.726	0.000235	AAATAAA
30	NM_001267706	CD274	840	846	+	11.726	0.000235	AAATAAA
30	NM_007208	MRPL3	844	850	-	11.726	0.000235	AAATAAA
30	NM_005837	POP7	846	852	-	11.726	0.000235	AAATAAA
30	NM_001166131	EME1	847	853	-	11.726	0.000235	AAATAAA
30	NM_024658	IPO4	848	854	-	11.726	0.000235	AAATAAA
30	NM_000320	QDPR	852	858	-	11.726	0.000235	AAATAAA
30	NM_133493	CD109	853	859	-	11.726	0.000235	AAATAAA
30	NM_001164373	GPN3	854	860	-	11.726	0.000235	AAATATA
30	NM_014176	UBE2T	855	861	-	11.726	0.000235	AAATAAA
30	NM_001130862	RAD51AP1	859	865	-	11.726	0.000235	AAATAAA
30	NM_012460	TIMM9	859	865	-	11.726	0.000235	AAATAAA
30	NM_001243775	LIMA1	867	873	+	11.726	0.000235	aaataaa
30	NM_006859	LIAS	864	870	-	11.726	0.000235	AAATATA
30	NM_001243775	LIMA1	875	881	+	11.726	0.000235	aaataaa
30	NM_001166687	PFKM	870	876	-	11.726	0.000235	AAATAAA
30	NM_004446	EPRS1	873	879	-	11.726	0.000235	AAATAAA
30	NM_001243775	LIMA1	880	886	+	11.726	0.000235	aaataaa
30	NM_001134420	CDC7	880	886	+	11.726	0.000235	AAATAAA
30	NM_014062	NOB1	882	888	+	11.726	0.000235	aaataaa
30	NM_004870	MPDU1	884	890	+	11.726	0.000235	AAATAAA
30	NM_001243775	LIMA1	885	891	+	11.726	0.000235	aaataaa
30	NM_014062	NOB1	886	892	+	11.726	0.000235	aaataaa
30	NM_001243775	LIMA1	890	896	+	11.726	0.000235	aaataaa
30	NM_001166687	PFKM	885	891	-	11.726	0.000235	AAATAAA
30	NR_037607	UCHL5	885	891	-	11.726	0.000235	AAATATA
30	NM_031217	KIF18A	889	895	-	11.726	0.000235	AAATAAA
30	NM_001261385	UEVLD	897	903	+	11.726	0.000235	aaataaa
30	NM_001198803	EIF4G3	893	899	-	11.726	0.000235	AAATAAA
30	NM_012393	PFAS	893	899	-	11.726	0.000235	AAATATA
30	NM_032485	MCM8	899	905	+	11.726	0.000235	AAATAAA
30	NM_004642	CDK2AP1	908	914	+	11.726	0.000235	AAATAAA
30	NM_004523	KIF11	903	909	-	11.726	0.000235	AAATAAA
30	NM_007294	BRCA1	909	915	+	11.726	0.000235	AAATATA
30	NM_016095	GINS2	904	910	-	11.726	0.000235	AAATAAA
30	NM_024658	IPO4	910	916	+	11.726	0.000235	AAATATA
30	NM_014881	DCLRE1A	906	912	-	11.726	0.000235	AAATAAA
30	NM_001146152	CYP51A1	913	919	+	11.726	0.000235	AAATAAA
30	NM_004051	BDH1	908	914	-	11.726	0.000235	AAATAAA
30	NM_016095	GINS2	909	915	-	11.726	0.000235	AAATAAA
30	NM_005431	XRCC2	920	926	+	11.726	0.000235	AAATATA
30	NM_004169	SHMT1	914	920	-	11.726	0.000235	AAATAAA
30	NM_033109	PNPT1	914	920	-	11.726	0.000235	AAATAAA
30	NM_182649	PCNA	915	921	-	11.726	0.000235	AAATAAA
30	NM_001099669	HIGD1A	919	925	-	11.726	0.000235	AAATAAA
30	NM_004169	SHMT1	920	926	-	11.726	0.000235	AAATAAA
30	NM_138801	GALM	927	933	+	11.726	0.000235	AAATAAA
30	NM_001813	CENPE	930	936	+	11.726	0.000235	AAATAAA
30	NM_005471	GNPDA1	924	930	-	11.726	0.000235	AAATAAA
30	NM_001143780	SLC25A39	924	930	-	11.726	0.000235	AAATAAA
30	NM_001130846	AIFM1	931	937	+	11.726	0.000235	aaataaa
30	NM_001130846	AIFM1	935	941	+	11.726	0.000235	aaataaa
30	NM_001127182	CEP55	930	936	-	11.726	0.000235	AAATAAA
30	NM_153687	IKBIP	931	937	-	11.726	0.000235	AAATAAA
30	NM_002271	IPO5	931	937	-	11.726	0.000235	AAATAAA
30	NM_001007239	EEF1AKNMT	938	944	+	11.726	0.000235	AAATATA
30	NM_014109	ATAD2	938	944	+	11.726	0.000235	AAATAAA
30	NM_022839	MRPS11	939	945	+	11.726	0.000235	aaataaa
30	NM_001130846	AIFM1	939	945	+	11.726	0.000235	aaataaa
30	NM_080660	ZC3HAV1L	934	940	-	11.726	0.000235	AAATAAA
30	NM_133493	CD109	935	941	-	11.726	0.000235	AAATATA
30	NM_003045	SLC7A1	942	948	+	11.726	0.000235	AAATAAA
30	NM_001134779	IPO11	942	948	+	11.726	0.000235	aaataaa
30	NM_030771	CCDC34	937	943	-	11.726	0.000235	AAATATA
30	NM_001145521	RAI14	941	947	-	11.726	0.000235	AAATAAA
30	NM_006082	TUBA1B	945	951	-	11.726	0.000235	AAATAAA
30	NM_031423	NUF2	946	952	-	11.726	0.000235	AAATAAA
30	NM_013451	MYOF	947	953	-	11.726	0.000235	AAATAAA
30	NM_022045	MTBP	954	960	+	11.726	0.000235	AAATATA
30	NM_144709	PUS10	948	954	-	11.726	0.000235	AAATAAA
30	NM_001114735	BCL2A1	962	968	+	11.726	0.000235	aaataaa
30	NM_181503	EXOSC8	964	970	+	11.726	0.000235	aaatata
30	NM_004446	EPRS1	964	970	+	11.726	0.000235	AAATATA
30	NM_001114636	FANCL	959	965	-	11.726	0.000235	AAATATA
30	NM_001130847	AIFM1	962	968	-	11.726	0.000235	AAATAAA
30	NM_001113547	LIMA1	962	968	-	11.726	0.000235	AAATAAA
30	NM_001033580	MYO19	962	968	-	11.726	0.000235	AAATAAA
30	NM_000373	UMPS	964	970	-	11.726	0.000235	AAATATA
30	NM_002574	PRDX1	972	978	+	11.726	0.000235	aaataaa
30	NM_001159936	EBNA1BP2	972	978	+	11.726	0.000235	aaataaa
30	NM_005003	NDUFAB1	973	979	+	11.726	0.000235	aaatata
30	NM_001173516	MAP7D3	967	973	-	11.726	0.000235	AAATAAA
30	NM_033114	ZCRB1	974	980	+	11.726	0.000235	AAATAAA
30	NM_198709	ARSB	970	976	-	11.726	0.000235	AAATAAA
30	NM_001018115	FANCD2	977	983	+	11.726	0.000235	AAATAAA
30	NM_001159587	CD109	971	977	-	11.726	0.000235	AAATAAA
30	NM_005628	SLC1A5	981	987	+	11.726	0.000235	AAATAAA
30	NR_003943	SNORD77	985	991	+	11.726	0.000235	AAATATA
30	NM_006907	PYCR1	988	994	+	11.726	0.000235	AAATATA
30	NM_001097636	GCNT1	991	997	-	11.726	0.000235	AAATAAA
30	NM_015341	NCAPH	993	999	-	11.726	0.000235	AAATAAA
30	NM_178014	TUBB	1232	1238	-	11.726	0.000235	AAATAAA
33	NM_020810	TRMT5	5	15	-	5.86986	0.000261	ATGCATATAAC
33	NM_000289	PFKM	17	27	-	5.86986	0.000261	ATAAATATAGT
33	NM_005371	METTL1	41	51	-	5.86986	0.000261	AAACATATACA
33	NM_001198557	LMNB1	64	74	-	5.86986	0.000261	ATTCAAATATA
33	NM_006554	MTX2	114	124	-	5.86986	0.000261	ATACACATATA
33	NM_002161	IARS1	124	134	-	5.86986	0.000261	ATTGATATAGC
33	NM_006554	MTX2	132	142	-	5.86986	0.000261	ACACATATATA
33	NM_006554	MTX2	134	144	-	5.86986	0.000261	ATACACATATA
33	NM_006554	MTX2	142	152	-	5.86986	0.000261	GTACATATATA
33	NM_000595	LTA	145	155	-	5.86986	0.000261	AATCATATATA
33	NM_006554	MTX2	179	189	-	5.86986	0.000261	ACACATATATA
33	NM_001161407	NDFIP2	196	206	-	5.86986	0.000261	ACTAATATAGA
33	NM_006554	MTX2	211	221	-	5.86986	0.000261	ACACATATATA
33	NM_001242796	NUP93	227	237	-	5.86986	0.000261	ATACAAATACA
33	NM_007298	BRCA1	241	251	-	5.86986	0.000261	AAAAATATAGA
33	NM_001127708	PRG4	298	308	-	5.86986	0.000261	ATAAATTTAGA
33	NM_001159740	LTA	335	345	-	5.86986	0.000261	AATCATATATA
33	NM_001159767	BZW2	524	534	-	5.86986	0.000261	ATTGACATAGA
33	NM_001127714	HIVEP3	662	672	-	5.86986	0.000261	ATACATATATG
33	NM_021177	LSM2	746	756	-	5.86986	0.000261	ACAAATATAGA
33	NM_001031720	GSTCD	792	802	-	5.86986	0.000261	AATAATATAGA
33	NM_001161766	AHCY	795	805	-	5.86986	0.000261	AATGATATAGA
33	NM_017421	COQ3	825	835	-	5.86986	0.000261	ATACATACATA
33	NM_006859	LIAS	862	872	-	5.86986	0.000261	ATAAATATAGG
33	NM_006428	MRPL28	865	875	-	5.86986	0.000261	AAACATATATA
33	NM_003760	EIF4G3	876	886	-	5.86986	0.000261	ATGCATGTAAA
33	NM_024508	ZBED2	899	909	-	5.86986	0.000261	ACACATATATA
33	NM_004523	KIF11	903	913	-	5.86986	0.000261	ATGCAAATAAA
33	NM_153687	IKBIP	931	941	-	5.86986	0.000261	ATGCAAATAAA
33	NM_001113547	LIMA1	937	947	-	5.86986	0.000261	ATGCATGTAAA
33	NM_170710	WDR17	966	976	-	5.86986	0.000261	ATACATAAATA
33	NM_001114636	FANCL	978	988	-	5.86986	0.000261	ATACGTATACA
33	NM_001114636	FANCL	986	996	-	5.86986	0.000261	ATACACATATA
33	NM_001097635	GCNT1	989	999	-	5.86986	0.000261	ATACATATATG
33	NM_000595	LTA	1145	1155	-	5.86986	0.000261	AATCATATATA
33	NM_001159740	LTA	1335	1345	-	5.86986	0.000261	AATCATATATA
33	NM_000595	LTA	2645	2655	-	5.86986	0.000261	AATCATATATA
33	NM_001159740	LTA	2835	2845	-	5.86986	0.000261	AATCATATATA
33	NM_001159740	LTA	3335	3345	-	5.86986	0.000261	AATCATATATA
33	NM_000963	PTGS2	4	14	+	5.86986	0.000261	attcacatata
33	NM_001204182	NEK2	55	65	+	5.86986	0.000261	ATACATATATC
33	NM_024592	SRD5A3	63	73	+	5.86986	0.000261	attaatatagt
33	NM_001243386	PARVB	139	149	+	5.86986	0.000261	ATACATAGACA
33	NM_032047	B3GNT5	145	155	+	5.86986	0.000261	ATTCATTTATA
33	NM_006554	MTX2	157	167	+	5.86986	0.000261	gtacatatata
33	NM_004708	PDCD5	176	186	+	5.86986	0.000261	ataaatagaga
33	NM_001081640	PRKDC	189	199	+	5.86986	0.000261	ATACACATACA
33	NM_000819	GART	210	220	+	5.86986	0.000261	ATGTATAAAGA
33	NM_004461	FARSA	220	230	+	5.86986	0.000261	ACACATATACA
33	NM_000374	UROD	260	270	+	5.86986	0.000261	ATACATTTACA
33	NM_001128211	NUDCD1	263	273	+	5.86986	0.000261	atacatatatc
33	NM_138801	GALM	366	376	+	5.86986	0.000261	ATTGATTTAGA
33	NM_001243775	LIMA1	405	415	+	5.86986	0.000261	ATTCATATATT
33	NM_001134779	IPO11	417	427	+	5.86986	0.000261	GTTAATATAGA
33	NM_007298	BRCA1	517	527	+	5.86986	0.000261	AAACATATATA
33	NM_016050	MRPL11	615	625	+	5.86986	0.000261	ATGCAGATAAA
33	NM_004833	AIM2	628	638	+	5.86986	0.000261	ATGTCTATAGA
33	NR_002837	UBE2MP1	705	715	+	5.86986	0.000261	atacatatgta
33	NM_000057	BLM	759	769	+	5.86986	0.000261	ATACATAAATA
33	NM_024508	ZBED2	850	860	+	5.86986	0.000261	acacatatata
33	NM_002915	RFC3	851	861	+	5.86986	0.000261	ataaatacaga
33	NM_000444	PHEX	859	869	+	5.86986	0.000261	AAACATATATA
33	NM_001130862	RAD51AP1	883	893	+	5.86986	0.000261	tttgatataga
33	NM_007331	NSD2	885	895	+	5.86986	0.000261	ATGCATATTAA
33	NM_001243775	LIMA1	892	902	+	5.86986	0.000261	ataaaCATAGA
33	NM_024508	ZBED2	914	924	+	5.86986	0.000261	atacatatTTA
33	NM_001097635	GCNT1	917	927	+	5.86986	0.000261	attcagataca
33	NM_000417	IL2RA	923	933	+	5.86986	0.000261	ATTCATAAATA
33	NM_022839	MRPS11	935	945	+	5.86986	0.000261	atgcaaataaa
33	NM_001159936	EBNA1BP2	959	969	+	5.86986	0.000261	ataaatgtaga
33	NM_002271	IPO5	8	18	-	5.59589	0.000387	ATAATTATAAA
33	NM_032194	RPF2	24	34	-	5.59589	0.000387	ATAAAAATAAA
33	NM_001114121	CHEK1	31	41	-	5.59589	0.000387	ATATACATATA
33	NM_001114121	CHEK1	33	43	-	5.59589	0.000387	ATATATACATA
33	NM_001164373	GPN3	34	44	-	5.59589	0.000387	AAAAATATAAA
33	NM_001114121	CHEK1	37	47	-	5.59589	0.000387	TTATATATATA
33	NM_001114121	CHEK1	39	49	-	5.59589	0.000387	TTTTATATATA
33	NM_001170803	LARP4	46	56	-	5.59589	0.000387	ATGTATATTAA
33	NM_001114121	CHEK1	50	60	-	5.59589	0.000387	ATATGTATATA
33	NM_001159587	CD109	54	64	-	5.59589	0.000387	ATGTATATGAA
33	NM_001258315	ECT2	57	67	-	5.59589	0.000387	ATGTATTTAAA
33	NM_024592	SRD5A3	58	68	-	5.59589	0.000387	ATTAATATGAA
33	NM_000745	CHRNA5	64	74	-	5.59589	0.000387	ATGTAAATAAA
33	NM_001145523	RAI14	103	113	-	5.59589	0.000387	ATAAAAATAAA
33	NM_006554	MTX2	118	128	-	5.59589	0.000387	ATATATACACA
33	NM_006554	MTX2	122	132	-	5.59589	0.000387	ACATATATATA
33	NM_006554	MTX2	126	136	-	5.59589	0.000387	ATATACATATA
33	NM_006554	MTX2	128	138	-	5.59589	0.000387	ATATATACATA
33	NM_203315	BDH1	129	139	-	5.59589	0.000387	ATAAATAAAAA
33	NM_006554	MTX2	130	140	-	5.59589	0.000387	ACATATATACA
33	NM_006554	MTX2	138	148	-	5.59589	0.000387	ATATATACACA
33	NM_006554	MTX2	140	150	-	5.59589	0.000387	ACATATATACA
33	NM_001037631	CTLA4	153	163	-	5.59589	0.000387	ATTAATAAAAA
33	NM_004219	PTTG1	153	163	-	5.59589	0.000387	ATAAATAGAAA
33	NM_006554	MTX2	156	166	-	5.59589	0.000387	ATATATGTACA
33	NM_014503	UTP20	180	190	-	5.59589	0.000387	ATATAGATATA
33	NM_014503	UTP20	182	192	-	5.59589	0.000387	ATATATAGATA
33	NM_001081640	PRKDC	186	196	-	5.59589	0.000387	ATGTGTATAAA
33	NM_014503	UTP20	188	198	-	5.59589	0.000387	ATATCTATATA
33	NM_014503	UTP20	190	200	-	5.59589	0.000387	ATATATCTATA
33	NM_006554	MTX2	199	209	-	5.59589	0.000387	ATATATACACA
33	NM_006554	MTX2	201	211	-	5.59589	0.000387	ACATATATACA
33	NM_006554	MTX2	205	215	-	5.59589	0.000387	ATATACATATA
33	NM_006554	MTX2	207	217	-	5.59589	0.000387	ATATATACATA
33	NM_006554	MTX2	209	219	-	5.59589	0.000387	ACATATATACA
33	NM_001267706	CD274	239	249	-	5.59589	0.000387	ATTAATAAAAA
33	NM_001128211	NUDCD1	260	270	-	5.59589	0.000387	ATATGTATACA
33	NM_001128211	NUDCD1	262	272	-	5.59589	0.000387	ATATATGTATA
33	NM_001243775	LIMA1	274	284	-	5.59589	0.000387	ATTTATATATG
33	NM_001243775	LIMA1	314	324	-	5.59589	0.000387	ATATGTATACA
33	NM_001127714	HIVEP3	331	341	-	5.59589	0.000387	ATTTATATTTA
33	NM_001114735	BCL2A1	393	403	-	5.59589	0.000387	ATATATTTACA
33	NM_020685	C3orf14	398	408	-	5.59589	0.000387	ATCTTTATAAA
33	NM_001134779	IPO11	418	428	-	5.59589	0.000387	ATCTATATTAA
33	NM_001243142	NUSAP1	468	478	-	5.59589	0.000387	ATTTATAGACA
33	NM_007298	BRCA1	520	530	-	5.59589	0.000387	ATATATATATG
33	NM_007298	BRCA1	524	534	-	5.59589	0.000387	AGATATATATA
33	NM_001099645	RPL22L1	525	535	-	5.59589	0.000387	TTTGATATAAA
33	NM_001199838	SNX10	580	590	-	5.59589	0.000387	ATTTATATTTA
33	NM_001199838	SNX10	584	594	-	5.59589	0.000387	ATATATTTATA
33	NM_001259	CDK6	585	595	-	5.59589	0.000387	ATAAATATTAA
33	NM_000619	IFNG	612	622	-	5.59589	0.000387	ATTAATACAAA
33	NM_001127714	HIVEP3	681	691	-	5.59589	0.000387	ATATATATGCA
33	NM_001206846	ASPM	690	700	-	5.59589	0.000387	AAAAATATAAA
33	NM_001128211	NUDCD1	693	703	-	5.59589	0.000387	ATTTATAAATA
33	NM_001033580	MYO19	695	705	-	5.59589	0.000387	ATAAAAATAAA
33	NM_001033580	MYO19	701	711	-	5.59589	0.000387	ATAAACATAAA
33	NR_002837	UBE2MP1	702	712	-	5.59589	0.000387	ATATGTATACA
33	NM_001127714	HIVEP3	716	726	-	5.59589	0.000387	GTATATATATA
33	NM_021181	SLAMF7	735	745	-	5.59589	0.000387	ATTGATAAAAA
33	NM_004596	SNRPA	741	751	-	5.59589	0.000387	GTTGATATAAA
33	NM_007280	OIP5	757	767	-	5.59589	0.000387	ATTTATAGACA
33	NM_003760	EIF4G3	764	774	-	5.59589	0.000387	ATATGTATATA
33	NM_033109	PNPT1	783	793	-	5.59589	0.000387	GTAAATATAAA
33	NM_001512	GSTA4	804	814	-	5.59589	0.000387	AGCTATATAAA
33	NM_001212	C1QBP	815	825	-	5.59589	0.000387	ATATATATATC
33	NM_001212	C1QBP	817	827	-	5.59589	0.000387	ACATATATATA
33	NM_178014	TUBB	842	852	-	5.59589	0.000387	TTATATATATA
33	NM_198709	ARSB	846	856	-	5.59589	0.000387	ATTTATCTATA
33	NM_006428	MRPL28	861	871	-	5.59589	0.000387	ATATATATATG
33	NM_024508	ZBED2	862	872	-	5.59589	0.000387	GTATATATATA
33	NM_006428	MRPL28	863	873	-	5.59589	0.000387	ACATATATATA
33	NM_198709	ARSB	876	886	-	5.59589	0.000387	ATATATAAATA
33	NM_001193572	CSRP1	882	892	-	5.59589	0.000387	ATAATTATAAA
33	NM_024508	ZBED2	895	905	-	5.59589	0.000387	ATATATATATT
33	NM_024508	ZBED2	897	907	-	5.59589	0.000387	ACATATATATA
33	NM_016095	GINS2	909	919	-	5.59589	0.000387	ATTAAAATAAA
33	NM_024508	ZBED2	911	921	-	5.59589	0.000387	ATATGTATACA
33	NM_004169	SHMT1	914	924	-	5.59589	0.000387	ATAAAAATAAA
33	NM_001159936	EBNA1BP2	940	950	-	5.59589	0.000387	ATATATATTCA
33	NM_013451	MYOF	978	988	-	5.59589	0.000387	ATTTATATATC
33	NR_003943	SNORD77	984	994	-	5.59589	0.000387	ATTTATATTTA
33	NM_000594	TNF	1169	1179	-	5.59589	0.000387	ATTTATATATC
33	NM_178014	TUBB	1342	1352	-	5.59589	0.000387	TTATATATATA
33	NM_001170803	LARP4	1	11	+	5.59589	0.000387	attaacataaa
33	NM_001017420	ESCO2	19	29	+	5.59589	0.000387	ataaataGAAA
33	NM_014252	SLC25A15	25	35	+	5.59589	0.000387	ATTTATAAATA
33	NM_001114121	CHEK1	28	38	+	5.59589	0.000387	atatatatgta
33	NM_001114121	CHEK1	30	40	+	5.59589	0.000387	atatatgtata
33	NM_001114121	CHEK1	32	42	+	5.59589	0.000387	atatgtatata
33	NM_001114121	CHEK1	36	46	+	5.59589	0.000387	gtatatatata
33	NM_024592	SRD5A3	45	55	+	5.59589	0.000387	atatatacaca
33	NM_001114121	CHEK1	47	57	+	5.59589	0.000387	aaatatataca
33	NM_001114121	CHEK1	49	59	+	5.59589	0.000387	atatatacata
33	NM_001114121	CHEK1	51	61	+	5.59589	0.000387	atatacatata
33	NM_001258315	ECT2	56	66	+	5.59589	0.000387	ATTTAAATACA
33	NM_001127708	PRG4	80	90	+	5.59589	0.000387	AAGTATATAAA
33	NM_032353	VPS25	88	98	+	5.59589	0.000387	ataaataaaaA
33	NM_024857	ATAD5	107	117	+	5.59589	0.000387	ATAGGTATAAA
33	NM_001242796	NUP93	111	121	+	5.59589	0.000387	ATTAATATCAA
33	NM_006554	MTX2	123	133	+	5.59589	0.000387	atatatatgta
33	NM_006554	MTX2	125	135	+	5.59589	0.000387	atatatgtata
33	NM_006554	MTX2	127	137	+	5.59589	0.000387	atatgtatata
33	NM_006554	MTX2	143	153	+	5.59589	0.000387	atatatgtaca
33	NM_001164373	GPN3	178	188	+	5.59589	0.000387	ATAAATATTAA
33	NM_014503	UTP20	179	189	+	5.59589	0.000387	ATATATCTATA
33	NM_014503	UTP20	181	191	+	5.59589	0.000387	ATATCTATATA
33	NM_004219	PTTG1	186	196	+	5.59589	0.000387	ATCTAAATAAA
33	NM_014503	UTP20	187	197	+	5.59589	0.000387	ATATATAGATA
33	NM_002983	CCL3	188	198	+	5.59589	0.000387	ATAAAAATAAA
33	NM_014503	UTP20	189	199	+	5.59589	0.000387	ATATAGATATA
33	NM_014503	UTP20	195	205	+	5.59589	0.000387	ATATATAGATA
33	NM_006554	MTX2	204	214	+	5.59589	0.000387	atatatgtata
33	NM_006554	MTX2	206	216	+	5.59589	0.000387	atatgtatata
33	NM_138443	HAUS1	226	236	+	5.59589	0.000387	ATAAAAATAAA
33	NM_001251989	GMNN	229	239	+	5.59589	0.000387	ATATATATGCA
33	NM_001031720	GSTCD	279	289	+	5.59589	0.000387	ataaaaataaa
33	NM_001267706	CD274	348	358	+	5.59589	0.000387	ATTTCTATACA
33	NM_133334	NSD2	367	377	+	5.59589	0.000387	ATTATTATAAA
33	NM_007298	BRCA1	519	529	+	5.59589	0.000387	ACATATATATA
33	NM_001257135	LIF	523	533	+	5.59589	0.000387	ATTTATATACT
33	NM_007298	BRCA1	523	533	+	5.59589	0.000387	ATATATATATC
33	NM_001199838	SNX10	583	593	+	5.59589	0.000387	ATATAAATATA
33	NM_001127714	HIVEP3	663	673	+	5.59589	0.000387	atatatgtata
33	NM_018256	WDR12	667	677	+	5.59589	0.000387	attaataaaaa
33	NM_001127714	HIVEP3	684	694	+	5.59589	0.000387	atatatatgca
33	NM_001127714	HIVEP3	696	706	+	5.59589	0.000387	atatatatgca
33	NM_001127714	HIVEP3	713	723	+	5.59589	0.000387	ttatatatata
33	NM_001127714	HIVEP3	717	727	+	5.59589	0.000387	atatatataCG
33	NR_037607	UCHL5	727	737	+	5.59589	0.000387	ATTAATCTAAA
33	NM_032822	FAM136A	730	740	+	5.59589	0.000387	atttacataca
33	NM_003760	EIF4G3	761	771	+	5.59589	0.000387	AGATATATACA
33	NM_003760	EIF4G3	763	773	+	5.59589	0.000387	ATATATACATA
33	NM_033109	PNPT1	782	792	+	5.59589	0.000387	ATTTATATTTA
33	NM_006428	MRPL28	805	815	+	5.59589	0.000387	ATCTACATAAA
33	NM_001516	GTF2H3	807	817	+	5.59589	0.000387	ataaataaaaa
33	NM_001212	C1QBP	816	826	+	5.59589	0.000387	atatatatatg
33	NM_001212	C1QBP	818	828	+	5.59589	0.000387	atatatatgta
33	NM_003920	TIMELESS	826	836	+	5.59589	0.000387	ATAGGTATAAA
33	NM_003920	TIMELESS	832	842	+	5.59589	0.000387	ATAAATTTAAA
33	NM_006938	SNRPD1	834	844	+	5.59589	0.000387	ATTGGTATAAA
33	NM_178014	TUBB	841	851	+	5.59589	0.000387	TTATATATATA
33	NM_024508	ZBED2	861	871	+	5.59589	0.000387	ttatatatata
33	NM_006428	MRPL28	862	872	+	5.59589	0.000387	ATATATATATG
33	NM_024508	ZBED2	865	875	+	5.59589	0.000387	atatatacata
33	NM_024508	ZBED2	867	877	+	5.59589	0.000387	atatacataca
33	NM_198709	ARSB	879	889	+	5.59589	0.000387	ttatatataca
33	NM_198709	ARSB	881	891	+	5.59589	0.000387	atatatacaca
33	NM_014062	NOB1	888	898	+	5.59589	0.000387	ataaaTTTAAA
33	NM_032485	MCM8	895	905	+	5.59589	0.000387	ATGTAAATAAA
33	NM_024508	ZBED2	896	906	+	5.59589	0.000387	atatatatatg
33	NM_001159936	EBNA1BP2	943	953	+	5.59589	0.000387	atatatatgca
33	NM_181503	EXOSC8	962	972	+	5.59589	0.000387	aaaaatataaa
33	NM_170710	WDR17	971	981	+	5.59589	0.000387	ATGTATCTAAA
33	NM_005003	NDUFAB1	973	983	+	5.59589	0.000387	aaatatatata
33	NM_001018115	FANCD2	975	985	+	5.59589	0.000387	ATAAATAAAAA
33	NM_013451	MYOF	979	989	+	5.59589	0.000387	atatataaata
33	NR_003943	SNORD77	983	993	+	5.59589	0.000387	TTAAATATAAA
33	NM_000594	TNF	1170	1180	+	5.59589	0.000387	ATATATAAATA
33	NM_178014	TUBB	1341	1351	+	5.59589	0.000387	TTATATATATA
30	NM_203315	BDH1	6	12	-	6.5	0.000428	AAATAGA
30	NM_001261385	UEVLD	22	28	-	6.5	0.000428	AAATACA
30	NM_001079524	PAICS	22	28	-	6.5	0.000428	AAATACA
30	NM_001142725	ERI2	25	31	-	6.5	0.000428	AAATAGA
30	NM_001194946	EIF4G1	26	32	-	6.5	0.000428	AAATACA
30	NM_001203249	EZH2	27	33	-	6.5	0.000428	AAATAGA
30	NM_001199837	SNX10	42	48	-	6.5	0.000428	AAATACA
30	NM_002887	RARS1	45	51	-	6.5	0.000428	AAATAGA
30	NM_007294	BRCA1	53	59	-	6.5	0.000428	AAATACA
30	NM_004526	MCM2	69	75	-	6.5	0.000428	AAATACA
30	NM_001258438	TARS1	70	76	-	6.5	0.000428	AAATACA
30	NM_018290	PGM2	72	78	-	6.5	0.000428	AAATACA
30	NM_001256438	CABLES1	75	81	-	6.5	0.000428	AAATACA
30	NM_004833	AIM2	88	94	-	6.5	0.000428	AAATACA
30	NM_024592	SRD5A3	92	98	-	6.5	0.000428	AAATACA
30	NM_000373	UMPS	103	109	-	6.5	0.000428	AAATAGA
30	NM_080588	PTPN7	115	121	-	6.5	0.000428	AAATAGA
30	NM_138801	GALM	115	121	-	6.5	0.000428	AAATACA
30	NM_002271	IPO5	125	131	-	6.5	0.000428	AAATAGA
30	NM_001185156	IL24	128	134	-	6.5	0.000428	AAATACA
30	NM_001130158	MYO1B	141	147	-	6.5	0.000428	AAATACA
30	NM_001258437	TARS1	150	156	-	6.5	0.000428	AAATACA
30	NM_001130862	RAD51AP1	154	160	-	6.5	0.000428	AAATAGA
30	NM_004219	PTTG1	155	161	-	6.5	0.000428	AAATAGA
30	NM_001012270	BIRC5	164	170	-	6.5	0.000428	AAATACA
30	NM_004523	KIF11	166	172	-	6.5	0.000428	AAATAGA
30	NM_001080539	CCDC150	173	179	-	6.5	0.000428	AAATACA
30	NM_017975	ZWILCH	178	184	-	6.5	0.000428	AAATAGA
30	NM_016653	MAP3K20	183	189	-	6.5	0.000428	AAATAGA
30	NM_032194	RPF2	198	204	-	6.5	0.000428	AAATACA
30	NM_001270481	PSMB6	201	207	-	6.5	0.000428	AAATACA
30	NM_002791	PSMA6	212	218	-	6.5	0.000428	AAATAGA
30	NM_015907	LAP3	214	220	-	6.5	0.000428	AAATAGA
30	NM_001039841	ARHGAP11B	226	232	-	6.5	0.000428	AAATACA
30	NM_002080	GOT2	226	232	-	6.5	0.000428	AAATACA
30	NM_001242796	NUP93	227	233	-	6.5	0.000428	AAATACA
30	NM_001130862	RAD51AP1	247	253	-	6.5	0.000428	AAATACA
30	NM_080626	BRI3BP	247	253	-	6.5	0.000428	AAATAGA
30	NM_016150	ASB2	250	256	-	6.5	0.000428	AAATACA
30	NM_014783	ARHGAP11A	257	263	-	6.5	0.000428	AAATACA
30	NM_006591	POLD3	262	268	-	6.5	0.000428	AAATAGA
30	NM_001130862	RAD51AP1	266	272	-	6.5	0.000428	AAATACA
30	NM_012393	PFAS	324	330	-	6.5	0.000428	AAATACA
30	NM_005570	LMAN1	329	335	-	6.5	0.000428	AAATACA
30	NM_000399	EGR2	371	377	-	6.5	0.000428	AAATAGA
30	NM_001394	DUSP4	408	414	-	6.5	0.000428	AAATACA
30	NM_001257135	LIF	409	415	-	6.5	0.000428	AAATACA
30	NR_073007	CDK2AP1	440	446	-	6.5	0.000428	AAATACA
30	NM_014463	LSM3	452	458	-	6.5	0.000428	AAATAGA
30	NM_001127708	PRG4	461	467	-	6.5	0.000428	AAATACA
30	NM_000758	CSF2	470	476	-	6.5	0.000428	AAATACA
30	NM_001202431	PRDX1	526	532	-	6.5	0.000428	AAATACA
30	NM_006452	PAICS	533	539	-	6.5	0.000428	AAATACA
30	NM_014463	LSM3	571	577	-	6.5	0.000428	AAATACA
30	NM_004365	CETN3	573	579	-	6.5	0.000428	AAATAGA
30	NM_000575	IL1A	609	615	-	6.5	0.000428	AAATACA
30	NM_007331	NSD2	631	637	-	6.5	0.000428	AAATACA
30	NM_001191	BCL2L1	653	659	-	6.5	0.000428	AAATAGA
30	NM_002703	PPAT	666	672	-	6.5	0.000428	AAATACA
30	NM_001079863	DBI	691	697	-	6.5	0.000428	AAATACA
30	NM_144709	PUS10	694	700	-	6.5	0.000428	AAATACA
30	NM_144709	PUS10	711	717	-	6.5	0.000428	AAATACA
30	NM_018304	PRR11	752	758	-	6.5	0.000428	AAATAGA
30	NM_002915	RFC3	779	785	-	6.5	0.000428	AAATACA
30	NM_017613	DONSON	803	809	-	6.5	0.000428	AAATAGA
30	NM_001136017	CCND3	814	820	-	6.5	0.000428	AAATACA
30	NM_004642	CDK2AP1	824	830	-	6.5	0.000428	AAATACA
30	NM_020202	NIT2	828	834	-	6.5	0.000428	AAATACA
30	NM_004111	FEN1	830	836	-	6.5	0.000428	AAATACA
30	NM_016937	POLA1	842	848	-	6.5	0.000428	AAATAGA
30	NM_016940	RWDD2B	852	858	-	6.5	0.000428	AAATACA
30	NR_073007	CDK2AP1	857	863	-	6.5	0.000428	AAATACA
30	NM_000126	ETFA	861	867	-	6.5	0.000428	AAATACA
30	NM_001034833	NHP2	863	869	-	6.5	0.000428	AAATACA
30	NM_001813	CENPE	870	876	-	6.5	0.000428	AAATACA
30	NM_001067	TOP2A	874	880	-	6.5	0.000428	AAATAGA
30	NM_005702	ERAL1	880	886	-	6.5	0.000428	AAATAGA
30	NM_001199699	DHX33	880	886	-	6.5	0.000428	AAATACA
30	NM_001256834	AURKB	895	901	-	6.5	0.000428	AAATACA
30	NR_002744	SNORD49A	896	902	-	6.5	0.000428	AAATAGA
30	NM_005431	XRCC2	900	906	-	6.5	0.000428	AAATACA
30	NM_032933	TMEM241	901	907	-	6.5	0.000428	AAATACA
30	NM_014881	DCLRE1A	901	907	-	6.5	0.000428	AAATACA
30	NM_016013	NDUFAF1	907	913	-	6.5	0.000428	AAATACA
30	NM_001122670	PHKA1	909	915	-	6.5	0.000428	AAATACA
30	NM_001113378	FANCI	914	920	-	6.5	0.000428	AAATACA
30	NM_144709	PUS10	922	928	-	6.5	0.000428	AAATACA
30	NM_001042588	SNUPN	923	929	-	6.5	0.000428	AAATACA
30	NM_138338	POLR3H	926	932	-	6.5	0.000428	AAATACA
30	NM_080660	ZC3HAV1L	928	934	-	6.5	0.000428	AAATACA
30	NM_001256438	CABLES1	929	935	-	6.5	0.000428	AAATAGA
30	NM_004219	PTTG1	930	936	-	6.5	0.000428	AAATACA
30	NM_001128148	TFRC	942	948	-	6.5	0.000428	AAATACA
30	NM_001018050	POLR3H	945	951	-	6.5	0.000428	AAATACA
30	NM_014175	MRPL15	956	962	-	6.5	0.000428	AAATACA
30	NM_024571	SNRNP25	966	972	-	6.5	0.000428	AAATACA
30	NM_003897	IER3	967	973	-	6.5	0.000428	AAATACA
30	NM_018122	DARS2	981	987	-	6.5	0.000428	AAATACA
30	NM_001166588	EIF2B3	981	987	-	6.5	0.000428	AAATACA
30	NM_002161	IARS1	992	998	-	6.5	0.000428	AAATACA
30	NM_005628	SLC1A5	993	999	-	6.5	0.000428	AAATACA
31	NM_001130710	LSM5	3	8	+	10.8904	0.000428	TATAAA
31	NM_005441	CHAF1B	7	12	-	10.8904	0.000428	TATAAA
31	NM_004289	NFE2L3	7	12	-	10.8904	0.000428	TATAAA
31	NM_001024382	HMBS	8	13	-	10.8904	0.000428	TATAAA
31	NM_002271	IPO5	8	13	-	10.8904	0.000428	TATAAA
31	NM_001100624	CENPN	21	26	+	10.8904	0.000428	TATAAA
31	NM_024057	NUP37	22	27	+	10.8904	0.000428	TATAAA
31	NM_000692	ALDH1B1	22	27	+	10.8904	0.000428	TATAAA
31	NM_014252	SLC25A15	28	33	+	10.8904	0.000428	TATAAA
31	NM_001080449	DNA2	29	34	+	10.8904	0.000428	TATAAA
31	NM_001211	BUB1B	24	29	-	10.8904	0.000428	TATAAA
31	NM_014252	SLC25A15	26	31	-	10.8904	0.000428	TATAAA
31	NM_001178010	CDC45	28	33	-	10.8904	0.000428	TATAAA
31	NM_004833	AIM2	33	38	+	10.8904	0.000428	TATAAA
31	NM_001143841	TMEM106C	36	41	+	10.8904	0.000428	tataaa
31	NM_001164373	GPN3	34	39	-	10.8904	0.000428	TATAAA
31	NM_001097636	GCNT1	34	39	-	10.8904	0.000428	TATAAA
31	NM_018256	WDR12	42	47	+	10.8904	0.000428	TATAAA
31	NM_001114121	CHEK1	43	48	+	10.8904	0.000428	tataaa
31	NM_032860	LTV1	47	52	+	10.8904	0.000428	TATAAA
31	NM_001008396	WDHD1	47	52	+	10.8904	0.000428	TATAAA
31	NM_170710	WDR17	54	59	+	10.8904	0.000428	TATAAA
31	NM_005687	FARSB	55	60	+	10.8904	0.000428	TATAAA
31	NM_001114121	CHEK1	58	63	+	10.8904	0.000428	tataAA
31	NM_000572	IL10	56	61	-	10.8904	0.000428	TATAAA
31	NM_001166687	PFKM	61	66	-	10.8904	0.000428	TATAAA
31	NM_001198557	LMNB1	62	67	-	10.8904	0.000428	TATAAA
31	NM_001267706	CD274	65	70	-	10.8904	0.000428	TATAAA
31	NM_032756	HPDL	73	78	+	10.8904	0.000428	TATAAA
31	NM_005483	CHAF1A	70	75	-	10.8904	0.000428	TATAAA
31	NM_001242796	NUP93	77	82	+	10.8904	0.000428	TATAAA
31	NM_002916	RFC4	75	80	-	10.8904	0.000428	TATAAA
31	NM_001127708	PRG4	85	90	+	10.8904	0.000428	TATAAA
31	NM_002161	IARS1	89	94	+	10.8904	0.000428	TATAAA
31	NM_001003696	ATP5PF	94	99	+	10.8904	0.000428	TATAAA
31	NM_018464	CISD1	98	103	+	10.8904	0.000428	TATAAA
31	NM_000281	PCBD1	103	108	+	10.8904	0.000428	TATAAA
31	NM_018063	HELLS	103	108	+	10.8904	0.000428	TATAAA
31	NM_024322	CENPO	104	109	-	10.8904	0.000428	TATAAA
31	NM_024857	ATAD5	104	109	-	10.8904	0.000428	TATAAA
31	NM_024857	ATAD5	112	117	+	10.8904	0.000428	TATAAA
31	NM_138443	HAUS1	116	121	+	10.8904	0.000428	TATAAA
31	NM_001170406	CDK1	118	123	+	10.8904	0.000428	TATAAA
31	NM_153332	ERI1	122	127	-	10.8904	0.000428	TATAAA
31	NM_001242767	MTHFD1L	135	140	+	10.8904	0.000428	Tataaa
31	NM_002161	IARS1	134	139	-	10.8904	0.000428	TATAAA
31	NM_000190	HMBS	142	147	+	10.8904	0.000428	tataaa
31	NM_001097636	GCNT1	139	144	-	10.8904	0.000428	TATAAA
31	NM_001018113	FANCB	143	148	-	10.8904	0.000428	TATAAA
31	NM_001242795	NUP93	152	157	+	10.8904	0.000428	TATAAA
31	NM_001251989	GMNN	153	158	+	10.8904	0.000428	TATAAA
31	NM_021181	SLAMF7	154	159	+	10.8904	0.000428	tataaa
31	NM_032047	B3GNT5	150	155	-	10.8904	0.000428	TATAAA
31	NM_031423	NUF2	159	164	+	10.8904	0.000428	TATAAA
31	NM_001145713	SAE1	155	160	-	10.8904	0.000428	TATAAA
31	NM_033402	LRRCC1	160	165	-	10.8904	0.000428	TATAAA
31	NM_001159629	SLC27A2	160	165	-	10.8904	0.000428	TATAAA
31	NM_001199835	SNX10	174	179	+	10.8904	0.000428	tataaa
31	NM_004708	PDCD5	175	180	+	10.8904	0.000428	tataaa
31	NM_001199835	SNX10	170	175	-	10.8904	0.000428	TATAAA
31	NM_006406	PRDX4	186	191	+	10.8904	0.000428	TATAAA
31	NM_001081640	PRKDC	186	191	-	10.8904	0.000428	TATAAA
31	NM_004282	BAG2	192	197	+	10.8904	0.000428	TATAAA
31	NM_001100619	CABLES1	193	198	+	10.8904	0.000428	TATAAA
31	NM_002047	GARS1	196	201	+	10.8904	0.000428	TATAAA
31	NM_138375	CABLES1	194	199	-	10.8904	0.000428	TATAAA
31	NM_006566	CD226	200	205	+	10.8904	0.000428	TATAAA
31	NM_001127182	CEP55	209	214	+	10.8904	0.000428	TATAAA
31	NM_001166356	SHMT2	212	217	+	10.8904	0.000428	TATAAA
31	NM_000819	GART	213	218	+	10.8904	0.000428	TATAAA
31	NM_014783	ARHGAP11A	211	216	-	10.8904	0.000428	TATAAA
31	NM_001008396	WDHD1	217	222	+	10.8904	0.000428	TATAAA
31	NM_016338	IPO11	217	222	+	10.8904	0.000428	TATAAA
31	NM_001008396	WDHD1	215	220	-	10.8904	0.000428	TATAAA
31	NM_001185156	IL24	230	235	-	10.8904	0.000428	TATAAA
31	NM_001143841	TMEM106C	236	241	+	10.8904	0.000428	TATAAA
31	NM_198709	ARSB	240	245	+	10.8904	0.000428	tataaa
31	NM_001874	CPM	249	254	+	10.8904	0.000428	tataaa
31	NM_005797	MPZL2	244	249	-	10.8904	0.000428	TATAAA
31	NM_001126129	GINS3	251	256	+	10.8904	0.000428	TATAAA
31	NM_003760	EIF4G3	253	258	+	10.8904	0.000428	TATAAA
31	NM_170710	WDR17	257	262	+	10.8904	0.000428	TATAAA
31	NM_032860	LTV1	258	263	+	10.8904	0.000428	TATAAA
31	NR_002744	SNORD49A	266	271	-	10.8904	0.000428	TATAAA
31	NM_199249	C19orf48	267	272	-	10.8904	0.000428	TATAAA
31	NM_181503	EXOSC8	276	281	+	10.8904	0.000428	TATAAA
31	NM_001243775	LIMA1	278	283	+	10.8904	0.000428	TATAAA
31	NM_181503	EXOSC8	274	279	-	10.8904	0.000428	TATAAA
31	NM_001198803	EIF4G3	282	287	+	10.8904	0.000428	TATAAA
31	NM_002451	MTAP	286	291	+	10.8904	0.000428	tataaa
31	NM_001136478	ANP32E	286	291	+	10.8904	0.000428	TATAAA
31	NM_006591	POLD3	310	315	+	10.8904	0.000428	tataaa
31	NM_006591	POLD3	308	313	-	10.8904	0.000428	TATAAA
31	NM_006819	STIP1	310	315	-	10.8904	0.000428	TATAAA
31	NM_021181	SLAMF7	319	324	+	10.8904	0.000428	tataaa
31	NM_001202431	PRDX1	319	324	+	10.8904	0.000428	tataaa
31	NM_001243775	LIMA1	322	327	+	10.8904	0.000428	TATAAA
31	NM_003405	YWHAH	321	326	-	10.8904	0.000428	TATAAA
31	NM_001127714	HIVEP3	335	340	+	10.8904	0.000428	TATAAA
31	NM_014503	UTP20	341	346	-	10.8904	0.000428	TATAAA
31	NM_004741	NOLC1	345	350	-	10.8904	0.000428	TATAAA
31	NM_016338	IPO11	346	351	-	10.8904	0.000428	TATAAA
31	NM_133334	NSD2	372	377	+	10.8904	0.000428	TATAAA
31	NM_001134779	IPO11	369	374	-	10.8904	0.000428	TATAAA
31	NM_001199838	SNX10	385	390	-	10.8904	0.000428	TATAAA
31	NM_001874	CPM	393	398	+	10.8904	0.000428	tataaa
31	NM_020685	C3orf14	400	405	+	10.8904	0.000428	TATAAA
31	NM_020685	C3orf14	398	403	-	10.8904	0.000428	TATAAA
31	NM_005191	CD80	411	416	+	10.8904	0.000428	TATAAA
31	NM_007243	NRM	456	461	+	10.8904	0.000428	TATAAA
31	NM_001195286	IRF4	469	474	+	10.8904	0.000428	TATAAA
31	NM_000595	LTA	470	475	+	10.8904	0.000428	TATAAA
31	NM_000201	ICAM1	471	476	+	10.8904	0.000428	TATAAA
31	NM_004499	HNRNPAB	472	477	+	10.8904	0.000428	TATAAA
31	NM_001243142	NUSAP1	472	477	+	10.8904	0.000428	TATAAA
31	NM_005953	MT2A	472	477	+	10.8904	0.000428	TATAAA
31	NM_000594	TNF	472	477	+	10.8904	0.000428	TATAAA
31	NM_002984	CCL4	473	478	+	10.8904	0.000428	TATAAA
31	NM_001152	SLC25A5	474	479	+	10.8904	0.000428	TATAAA
31	NM_002574	PRDX1	471	476	-	10.8904	0.000428	TATAAA
31	NM_001256438	CABLES1	473	478	-	10.8904	0.000428	TATAAA
31	NM_001242795	NUP93	493	498	+	10.8904	0.000428	TATAAA
31	NM_000586	IL2	519	524	-	10.8904	0.000428	TATAAA
31	NM_000884	IMPDH2	526	531	+	10.8904	0.000428	TATAAA
31	NM_001193572	CSRP1	526	531	+	10.8904	0.000428	TATAAA
31	NM_001244938	TXN	527	532	+	10.8904	0.000428	TATAAA
31	NM_002983	CCL3	524	529	-	10.8904	0.000428	TATAAA
31	NM_001257135	LIF	524	529	-	10.8904	0.000428	TATAAA
31	NM_014501	UBE2S	524	529	-	10.8904	0.000428	TATAAA
31	NM_001193572	CSRP1	524	529	-	10.8904	0.000428	TATAAA
31	NM_000572	IL10	525	530	-	10.8904	0.000428	TATAAA
31	NM_001244938	TXN	525	530	-	10.8904	0.000428	TATAAA
31	NM_001099645	RPL22L1	525	530	-	10.8904	0.000428	TATAAA
31	NM_001002032	JPT1	526	531	-	10.8904	0.000428	TATAAA
31	NM_000619	IFNG	526	531	-	10.8904	0.000428	TATAAA
31	NM_002106	H2AZ1	526	531	-	10.8904	0.000428	TATAAA
31	NM_000963	PTGS2	527	532	-	10.8904	0.000428	TATAAA
31	NM_001128148	TFRC	528	533	-	10.8904	0.000428	TATAAA
31	NM_007298	BRCA1	547	552	+	10.8904	0.000428	TATAAA
31	NM_007298	BRCA1	545	550	-	10.8904	0.000428	TATAAA
31	NM_001004196	CD200	563	568	+	10.8904	0.000428	TATAAA
31	NM_001037631	CTLA4	567	572	+	10.8904	0.000428	TATAAA
31	NM_001114735	BCL2A1	565	570	-	10.8904	0.000428	TATAAA
31	NM_001199838	SNX10	584	589	+	10.8904	0.000428	TATAAA
31	NM_001067	TOP2A	606	611	-	10.8904	0.000428	TATAAA
31	NM_004184	WARS1	619	624	+	10.8904	0.000428	TATAAA
31	NM_001130846	AIFM1	629	634	+	10.8904	0.000428	TATAAA
31	NM_001128211	NUDCD1	642	647	+	10.8904	0.000428	TATAAA
31	NM_001128211	NUDCD1	652	657	+	10.8904	0.000428	TATAAA
31	NM_001042762	FIGNL1	657	662	+	10.8904	0.000428	TATAAA
31	NM_000026	ADSL	659	664	+	10.8904	0.000428	TATAAA
31	NM_031280	MRPS15	660	665	+	10.8904	0.000428	TATAAA
31	NM_001159740	LTA	660	665	+	10.8904	0.000428	TATAAA
31	NM_001127708	PRG4	662	667	-	10.8904	0.000428	TATAAA
31	NM_007331	NSD2	675	680	-	10.8904	0.000428	TATAAA
31	NM_000819	GART	679	684	-	10.8904	0.000428	TATAAA
31	NM_001258214	IL12RB2	688	693	-	10.8904	0.000428	TATAAA
31	NM_001206846	ASPM	690	695	-	10.8904	0.000428	TATAAA
31	NM_001128211	NUDCD1	697	702	+	10.8904	0.000428	TATAAA
31	NM_001128211	NUDCD1	695	700	-	10.8904	0.000428	TATAAA
31	NM_005782	ALYREF	702	707	-	10.8904	0.000428	TATAAA
31	NM_001288	CLIC1	711	716	+	10.8904	0.000428	TATAAA
31	NM_007331	NSD2	721	726	+	10.8904	0.000428	TATAAA
31	NM_007331	NSD2	719	724	-	10.8904	0.000428	TATAAA
31	NM_203291	RBBP8	726	731	-	10.8904	0.000428	TATAAA
31	NM_000575	IL1A	734	739	-	10.8904	0.000428	TATAAA
31	NM_001197330	POLE2	742	747	+	10.8904	0.000428	TATAAA
31	NM_004596	SNRPA	741	746	-	10.8904	0.000428	TATAAA
31	NM_024658	IPO4	760	765	+	10.8904	0.000428	TATAAA
31	NM_007280	OIP5	761	766	+	10.8904	0.000428	TATAAA
31	NM_024658	IPO4	758	763	-	10.8904	0.000428	TATAAA
31	NM_018128	TSR1	766	771	+	10.8904	0.000428	TATAAA
31	NM_000281	PCBD1	769	774	+	10.8904	0.000428	tataaa
31	NM_000281	PCBD1	767	772	-	10.8904	0.000428	TATAAA
31	NM_004833	AIM2	776	781	+	10.8904	0.000428	TATAAA
31	NM_033109	PNPT1	783	788	-	10.8904	0.000428	TATAAA
31	NM_001948	DUT	808	813	+	10.8904	0.000428	TATAAA
31	NM_001512	GSTA4	804	809	-	10.8904	0.000428	TATAAA
31	NM_001146276	NCEH1	810	815	+	10.8904	0.000428	TATAAA
31	NM_012291	ESPL1	805	810	-	10.8904	0.000428	TATAAA
31	NM_006993	NPM3	820	825	+	10.8904	0.000428	TATAAA
31	NM_012393	PFAS	818	823	-	10.8904	0.000428	TATAAA
31	NM_001079524	PAICS	819	824	-	10.8904	0.000428	TATAAA
31	NM_001122670	PHKA1	826	831	+	10.8904	0.000428	TATAAA
31	NM_001122670	PHKA1	824	829	-	10.8904	0.000428	TATAAA
31	NM_003920	TIMELESS	831	836	+	10.8904	0.000428	TATAAA
31	NM_001267706	CD274	827	832	-	10.8904	0.000428	TATAAA
31	NM_012322	LSM5	832	837	+	10.8904	0.000428	TATAAA
31	NM_006938	SNRPD1	839	844	+	10.8904	0.000428	TATAAA
31	NM_024096	DCTPP1	840	845	+	10.8904	0.000428	TATAAA
31	NM_198709	ARSB	837	842	-	10.8904	0.000428	TATAAA
31	NM_178014	TUBB	840	845	-	10.8904	0.000428	TATAAA
31	NM_002695	POLR2E	850	855	+	10.8904	0.000428	TATAAA
31	NM_001017423	ALDH18A1	849	854	-	10.8904	0.000428	TATAAA
31	NM_014708	KNTC1	856	861	+	10.8904	0.000428	tataaa
31	NM_007208	MRPL3	857	862	+	10.8904	0.000428	tataaa
31	NM_032336	GINS4	860	865	-	10.8904	0.000428	TATAAA
31	NM_006638	RPP40	866	871	+	10.8904	0.000428	TATAAA
31	NM_001166131	EME1	868	873	+	10.8904	0.000428	tataaa
31	NM_012112	TPX2	869	874	+	10.8904	0.000428	TATAAA
31	NM_001037631	CTLA4	866	871	-	10.8904	0.000428	TATAAA
31	NM_001031720	GSTCD	873	878	+	10.8904	0.000428	TATAAA
31	NM_004870	MPDU1	875	880	+	10.8904	0.000428	TATAAA
31	NM_001003696	ATP5PF	873	878	-	10.8904	0.000428	TATAAA
31	NM_004870	MPDU1	873	878	-	10.8904	0.000428	TATAAA
31	NM_004446	EPRS1	878	883	-	10.8904	0.000428	TATAAA
31	NM_198709	ARSB	878	883	-	10.8904	0.000428	TATAAA
31	NM_006428	MRPL28	880	885	-	10.8904	0.000428	TATAAA
31	NM_000884	IMPDH2	882	887	-	10.8904	0.000428	TATAAA
31	NM_001193572	CSRP1	882	887	-	10.8904	0.000428	TATAAA
31	NM_000046	ARSB	888	893	+	10.8904	0.000428	tataaa
31	NM_005702	ERAL1	885	890	-	10.8904	0.000428	TATAAA
31	NM_005915	MCM6	894	899	+	10.8904	0.000428	TATAAA
31	NM_001874	CPM	906	911	+	10.8904	0.000428	tataaa
31	NM_001199838	SNX10	903	908	-	10.8904	0.000428	TATAAA
31	NM_014321	ORC6	916	921	-	10.8904	0.000428	TATAAA
31	NR_002837	UBE2MP1	917	922	-	10.8904	0.000428	TATAAA
31	NM_001127708	PRG4	922	927	+	10.8904	0.000428	TATAAA
31	NM_005628	SLC1A5	929	934	+	10.8904	0.000428	TATAAA
31	NM_001270472	MCM3	925	930	-	10.8904	0.000428	TATAAA
31	NM_032933	TMEM241	935	940	+	10.8904	0.000428	TATAAA
31	NM_024658	IPO4	937	942	-	10.8904	0.000428	TATAAA
31	NM_022908	NT5DC2	942	947	+	10.8904	0.000428	TATAAA
31	NM_001874	CPM	945	950	-	10.8904	0.000428	TATAAA
31	NM_001013694	SRRD	945	950	-	10.8904	0.000428	TATAAA
31	NM_001166221	UTP14A	954	959	+	10.8904	0.000428	TATAAA
31	NM_004461	FARSA	950	955	-	10.8904	0.000428	TATAAA
31	NM_001159936	EBNA1BP2	958	963	+	10.8904	0.000428	tataaa
31	NM_001097636	GCNT1	962	967	-	10.8904	0.000428	TATAAA
31	NM_004446	EPRS1	967	972	+	10.8904	0.000428	TATAAA
31	NM_181503	EXOSC8	967	972	+	10.8904	0.000428	tataaa
31	NM_001031720	GSTCD	972	977	+	10.8904	0.000428	TATAAA
31	NM_020750	XPO5	969	974	-	10.8904	0.000428	TATAAA
31	NM_001164269	RAD51	972	977	-	10.8904	0.000428	TATAAA
31	NM_013451	MYOF	982	987	+	10.8904	0.000428	tataaa
31	NM_000281	PCBD1	984	989	+	10.8904	0.000428	tataaa
31	NR_003943	SNORD77	988	993	+	10.8904	0.000428	TATAAA
31	NM_001005413	ZWINT	992	997	-	10.8904	0.000428	TATAAA
31	NM_000444	PHEX	993	998	-	10.8904	0.000428	TATAAA
31	NM_000594	TNF	1173	1178	+	10.8904	0.000428	TATAAA
31	NM_178014	TUBB	1340	1345	-	10.8904	0.000428	TATAAA
31	NM_000595	LTA	1470	1475	+	10.8904	0.000428	TATAAA
31	NM_001159740	LTA	1660	1665	+	10.8904	0.000428	TATAAA
31	NM_001288	CLIC1	1711	1716	+	10.8904	0.000428	TATAAA
31	NM_001159740	LTA	2160	2165	+	10.8904	0.000428	TATAAA
31	NM_000594	TNF	2472	2477	+	10.8904	0.000428	TATAAA
31	NM_000595	LTA	2970	2975	+	10.8904	0.000428	TATAAA
31	NM_000594	TNF	2972	2977	+	10.8904	0.000428	TATAAA
31	NM_000594	TNF	3972	3977	+	10.8904	0.000428	TATAAA
30	NM_000194	HPRT1	9	15	+	6.5	0.000428	aaataga
30	NM_001130851	CDKN3	17	23	+	6.5	0.000428	aaataca
30	NM_005108	XYLB	17	23	+	6.5	0.000428	AAATACA
30	NM_001017420	ESCO2	21	27	+	6.5	0.000428	aaataGA
30	NM_001126129	GINS3	34	40	+	6.5	0.000428	AAATACA
30	NM_002894	RBBP8	39	45	+	6.5	0.000428	AAATACA
30	NM_144594	GTSF1	45	51	+	6.5	0.000428	AAATAGA
30	NM_001204182	NEK2	53	59	+	6.5	0.000428	AAATACA
30	NM_021154	PSAT1	54	60	+	6.5	0.000428	AAATACA
30	NM_001198803	EIF4G3	59	65	+	6.5	0.000428	aaataca
30	NM_001193300	SEMA4A	59	65	+	6.5	0.000428	AAATAGA
30	NM_001258315	ECT2	60	66	+	6.5	0.000428	AAATACA
30	NM_001097633	GCNT1	64	70	+	6.5	0.000428	AAATACA
30	NM_021067	GINS1	69	75	+	6.5	0.000428	aaataca
30	NM_020243	TOMM22	75	81	+	6.5	0.000428	AAATACA
30	NM_018407	LAPTM4B	77	83	+	6.5	0.000428	aaataca
30	NM_006810	PDIA5	101	107	+	6.5	0.000428	AAATAGA
30	NM_001206739	ITGB3BP	103	109	+	6.5	0.000428	AAATACA
30	NM_006554	MTX2	106	112	+	6.5	0.000428	aaataga
30	NM_080626	BRI3BP	108	114	+	6.5	0.000428	aaataca
30	NM_031299	CDCA3	145	151	+	6.5	0.000428	AAATAGA
30	NM_012112	TPX2	152	158	+	6.5	0.000428	AAATAGA
30	NM_018132	CENPQ	164	170	+	6.5	0.000428	AAATACA
30	NM_021181	SLAMF7	175	181	+	6.5	0.000428	aaataga
30	NM_004708	PDCD5	178	184	+	6.5	0.000428	aaataga
30	NM_001128431	SLC39A14	180	186	+	6.5	0.000428	AAATAGA
30	NM_000130	F5	196	202	+	6.5	0.000428	AAATAGA
30	NM_001258214	IL12RB2	203	209	+	6.5	0.000428	AAATACA
30	NM_006566	CD226	203	209	+	6.5	0.000428	AAATACA
30	NM_033109	PNPT1	215	221	+	6.5	0.000428	AAATAGA
30	NM_006845	KIF2C	228	234	+	6.5	0.000428	aaataca
30	NM_001171182	CENPL	247	253	+	6.5	0.000428	AAATACA
30	NM_001134779	IPO11	254	260	+	6.5	0.000428	aaataga
30	NM_012474	UCK2	261	267	+	6.5	0.000428	AAATACA
30	NM_018164	INTS13	265	271	+	6.5	0.000428	AAATACA
30	NM_000819	GART	267	273	+	6.5	0.000428	AAATAGA
30	NR_002744	SNORD49A	316	322	+	6.5	0.000428	AAATAGA
30	NM_005702	ERAL1	332	338	+	6.5	0.000428	AAATACA
30	NM_003405	YWHAH	345	351	+	6.5	0.000428	AAATAGA
30	NM_001130725	PSMB5	350	356	+	6.5	0.000428	AAATAGA
30	NM_014503	UTP20	351	357	+	6.5	0.000428	AAATACA
30	NM_021181	SLAMF7	361	367	+	6.5	0.000428	aaataga
30	NM_001130846	AIFM1	363	369	+	6.5	0.000428	aaataca
30	NM_001145145	SLC1A5	365	371	+	6.5	0.000428	AAATACA
30	NM_001258214	IL12RB2	394	400	+	6.5	0.000428	aaataca
30	NM_001144932	PSMB5	425	431	+	6.5	0.000428	AAATAGA
30	NM_001165417	SLC25A11	525	531	+	6.5	0.000428	AAATAGA
30	NM_001004196	CD200	546	552	+	6.5	0.000428	AAATAGA
30	NM_018321	BRIX1	596	602	+	6.5	0.000428	AAATAGA
30	NM_020242	KIF15	634	640	+	6.5	0.000428	AAATACA
30	NR_003943	SNORD77	641	647	+	6.5	0.000428	AAATAGA
30	NM_001113547	LIMA1	679	685	+	6.5	0.000428	AAATACA
30	NM_001243775	LIMA1	704	710	+	6.5	0.000428	aaataca
30	NM_001198803	EIF4G3	705	711	+	6.5	0.000428	aaataca
30	NM_001042762	FIGNL1	714	720	+	6.5	0.000428	AAATACA
30	NM_005003	NDUFAB1	745	751	+	6.5	0.000428	AAATACA
30	NM_001190818	ORC1	755	761	+	6.5	0.000428	AAATAGA
30	NM_001130846	AIFM1	764	770	+	6.5	0.000428	aaataca
30	NM_001134779	IPO11	794	800	+	6.5	0.000428	aaataca
30	NM_001164773	BCAT2	805	811	+	6.5	0.000428	aaataca
30	NM_001114735	BCL2A1	810	816	+	6.5	0.000428	aaataca
30	NM_016050	MRPL11	825	831	+	6.5	0.000428	AAATACA
30	NM_001079524	PAICS	841	847	+	6.5	0.000428	AAATACA
30	NM_002915	RFC3	853	859	+	6.5	0.000428	aaataca
30	NM_148173	PEMT	860	866	+	6.5	0.000428	aaataca
30	NM_014881	DCLRE1A	867	873	+	6.5	0.000428	aaataCA
30	NM_001948	DUT	870	876	+	6.5	0.000428	AAATAGA
30	NM_000320	QDPR	873	879	+	6.5	0.000428	AAATAGA
30	NM_144594	GTSF1	873	879	+	6.5	0.000428	aaataca
30	NM_006566	CD226	883	889	+	6.5	0.000428	AAATAGA
30	NM_006733	CENPI	894	900	+	6.5	0.000428	aaataga
30	NM_001261385	UEVLD	902	908	+	6.5	0.000428	aaataga
30	NM_001145145	SLC1A5	907	913	+	6.5	0.000428	aaataca
30	NM_001202431	PRDX1	911	917	+	6.5	0.000428	aaataca
30	NM_032822	FAM136A	918	924	+	6.5	0.000428	aaataca
30	NM_001080449	DNA2	919	925	+	6.5	0.000428	aaataga
30	NM_012405	ICMT	926	932	+	6.5	0.000428	aaataca
30	NM_001204182	NEK2	928	934	+	6.5	0.000428	AAATACA
30	NM_001242795	NUP93	936	942	+	6.5	0.000428	AAATAGA
30	NM_001256910	DDX21	943	949	+	6.5	0.000428	aaataca
30	NM_004255	COX5A	956	962	+	6.5	0.000428	aaataca
30	NM_007169	PEMT	956	962	+	6.5	0.000428	aaataca
30	NM_021177	LSM2	958	964	+	6.5	0.000428	aaataca
30	NM_006739	MCM5	959	965	+	6.5	0.000428	AAATACA
30	NM_001128148	TFRC	960	966	+	6.5	0.000428	AAATACA
30	NR_073007	CDK2AP1	962	968	+	6.5	0.000428	AAATACA
30	NM_001948	DUT	963	969	+	6.5	0.000428	AAATAGA
30	NM_001242796	NUP93	982	988	+	6.5	0.000428	AAATAGA
33	NM_006739	MCM5	17	27	-	5.16438	0.000563	TTTCATAAAGA
33	NM_001009186	CCT6A	25	35	-	5.16438	0.000563	ATACCTTTAGA
33	NM_001145713	SAE1	25	35	-	5.16438	0.000563	TTTCATAGAGA
33	NM_001145725	LYAR	27	37	-	5.16438	0.000563	TAACATATAGA
33	NM_018129	PNPO	45	55	-	5.16438	0.000563	ACACATAGAGA
33	NM_001127714	HIVEP3	49	59	-	5.16438	0.000563	ATTCATGAAGA
33	NM_001007239	EEF1AKNMT	59	69	-	5.16438	0.000563	ATACAGATAGG
33	NM_017812	CHCHD3	91	101	-	5.16438	0.000563	ATTCATTCAGA
33	NM_006554	MTX2	102	112	+	5.16438	0.000563	agtcaaataga
33	NM_002161	IARS1	109	119	+	5.16438	0.000563	ATACATAAAGT
33	NM_002983	CCL3	103	113	-	5.16438	0.000563	TTACAGATAGA
33	NM_001113546	LIMA1	118	128	+	5.16438	0.000563	ATACAGTTAGA
33	NM_138801	GALM	109	119	-	5.16438	0.000563	ATACAGATAGC
33	NM_004044	ATIC	129	139	-	5.16438	0.000563	GTTCATATAGC
33	NM_003878	GGH	146	156	-	5.16438	0.000563	ATTCCTTTAGA
33	NM_001015877	PHF6	151	161	-	5.16438	0.000563	ATTCACGTAGA
33	NM_001097633	GCNT1	161	171	+	5.16438	0.000563	TTACATATCGA
33	NM_000903	NQO1	191	201	+	5.16438	0.000563	ATACAAACAGA
33	NM_006845	KIF2C	230	240	+	5.16438	0.000563	atacatactGA
33	NM_001185156	IL24	233	243	+	5.16438	0.000563	atacatgcaga
33	NM_020685	C3orf14	289	299	+	5.16438	0.000563	GTTCATAAAGA
33	NM_001261385	UEVLD	324	334	+	5.16438	0.000563	agtcatatagc
33	NM_004577	PSPH	345	355	-	5.16438	0.000563	ATACCTTTAGA
33	NM_003594	TTF2	347	357	-	5.16438	0.000563	AATCATATAGG
33	NM_001166356	SHMT2	359	369	+	5.16438	0.000563	AATCATAAAGA
33	NM_001258214	IL12RB2	396	406	+	5.16438	0.000563	atacaaatgga
33	NM_001243386	PARVB	410	420	-	5.16438	0.000563	ATTCATACAGG
33	NM_001243385	PARVB	455	465	-	5.16438	0.000563	GTTCATATAGG
33	NM_000417	IL2RA	463	473	-	5.16438	0.000563	ATACTTAAAGA
33	NM_002634	PHB	470	480	-	5.16438	0.000563	ATTCATGTGGA
33	NR_073007	CDK2AP1	540	550	-	5.16438	0.000563	ATACAGACAGA
33	NR_073007	CDK2AP1	544	554	-	5.16438	0.000563	CTTCATACAGA
33	NM_014142	NUDT5	658	668	-	5.16438	0.000563	ATACAAAAAGA
33	NM_021107	MRPS12	707	717	+	5.16438	0.000563	agacctataga
33	NM_032822	FAM136A	732	742	+	5.16438	0.000563	ttacatacaga
33	NM_001206846	ASPM	739	749	+	5.16438	0.000563	ATACATGTAGT
33	NM_001039619	PRMT5	730	740	-	5.16438	0.000563	CTTCAGATAGA
33	NM_001042762	FIGNL1	755	765	+	5.16438	0.000563	ATTCCCATAGA
33	NM_001136478	ANP32E	749	759	-	5.16438	0.000563	CTACATAAAGA
33	NM_000586	IL2	755	765	-	5.16438	0.000563	TTTCATACAGA
33	NM_022045	MTBP	758	768	-	5.16438	0.000563	CTACATATTGA
33	NM_006428	MRPL28	790	800	+	5.16438	0.000563	ACACAGATAGA
33	NM_004446	EPRS1	791	801	-	5.16438	0.000563	TTACATAAAGA
33	NM_006793	PRDX3	824	834	-	5.16438	0.000563	TTTCATACAGA
33	NM_014463	LSM3	837	847	+	5.16438	0.000563	ATTCCAATAGA
33	NM_144709	PUS10	842	852	+	5.16438	0.000563	ATTCAGATAGG
33	NM_002453	MTIF2	875	885	+	5.16438	0.000563	ATTCAATTAGA
33	NM_001039841	ARHGAP11B	878	888	-	5.16438	0.000563	ACTCACATAGA
33	NM_016002	SCCPDH	884	894	-	5.16438	0.000563	ACACATATAGT
33	NM_004298	NUP155	898	908	-	5.16438	0.000563	ACTCATATAGC
33	NM_014783	ARHGAP11A	911	921	-	5.16438	0.000563	ACTCACATAGA
33	NM_001005369	MTIF2	927	937	+	5.16438	0.000563	ATTCAATTAGA
33	NM_001130862	RAD51AP1	930	940	+	5.16438	0.000563	ctacgtataga
33	NM_024122	APOO	930	940	+	5.16438	0.000563	ATACTTGTAGA
33	NM_001242796	NUP93	933	943	+	5.16438	0.000563	ACTCATATAGC
33	NM_004642	CDK2AP1	924	934	-	5.16438	0.000563	ATACAGACAGA
33	NM_002887	RARS1	936	946	+	5.16438	0.000563	ATACATTCAGA
33	NM_004642	CDK2AP1	928	938	-	5.16438	0.000563	CTTCATACAGA
33	NM_001042588	SNUPN	945	955	+	5.16438	0.000563	ATACATTCAGA
33	NM_015584	POLDIP2	949	959	+	5.16438	0.000563	ACTCATCTAGA
33	NM_133334	NSD2	940	950	-	5.16438	0.000563	ATTCAAAGAGA
33	NM_001099645	RPL22L1	941	951	-	5.16438	0.000563	AGTCATTTAGA
33	NM_033362	MRPS12	953	963	+	5.16438	0.000563	agacctataga
33	NM_001242597	TMEM147	968	978	+	5.16438	0.000563	ATACCTAGAGA
33	NM_001145521	RAI14	971	981	+	5.16438	0.000563	TTTCACATAGA
33	NM_001243775	LIMA1	970	980	-	5.16438	0.000563	ATTCACAGAGA
33	NM_016059	PPIL1	977	987	-	5.16438	0.000563	CTACTTATAGA
33	NM_000289	PFKM	989	999	-	5.16438	0.000563	ATTCATGCAGA
33	NM_000963	PTGS2	8	18	+	4.89041	0.000992	acatatattga
33	NM_001017420	ESCO2	17	27	+	4.89041	0.000992	aaataaataGA
33	NM_002984	CCL4	17	27	+	4.89041	0.000992	AAACATATAAG
33	NM_004289	NFE2L3	7	17	-	4.89041	0.000992	TCACATATAAA
33	NM_001008708	CHAC2	8	18	-	4.89041	0.000992	TTTCAAATAAA
33	NM_001170406	CDK1	19	29	+	4.89041	0.000992	atacatttcaa
33	NM_002914	RFC2	20	30	+	4.89041	0.000992	ATACACAAAAA
33	NM_016059	PPIL1	21	31	-	4.89041	0.000992	AGACATGTAAA
33	NM_000016	ACADM	21	31	-	4.89041	0.000992	ATTCATCTAAT
33	NM_001130710	LSM5	31	41	-	4.89041	0.000992	ATACGTGTAAA
33	NM_000374	UROD	41	51	+	4.89041	0.000992	attcattttaa
33	NM_001008396	WDHD1	42	52	+	4.89041	0.000992	GCACATATAAA
33	NM_001170406	CDK1	35	45	-	4.89041	0.000992	ATACAATTAAA
33	NM_001128211	NUDCD1	50	60	+	4.89041	0.000992	ttatgtataga
33	NM_024592	SRD5A3	42	52	-	4.89041	0.000992	GTATATATGGA
33	NM_001127218	POLD2	52	62	+	4.89041	0.000992	atatttatgga
33	NM_001256879	POLD2	47	57	-	4.89041	0.000992	ATTCTTAGAAA
33	NM_001097633	GCNT1	66	76	+	4.89041	0.000992	ATACACATGAA
33	NM_003384	VRK1	72	82	+	4.89041	0.000992	ACACATATCAA
33	NM_000619	IFNG	63	73	-	4.89041	0.000992	GTTTGTATAGA
33	NM_001267706	CD274	65	75	-	4.89041	0.000992	CAACATATAAA
33	NM_032353	VPS25	78	88	+	4.89041	0.000992	aaacagataaa
33	NM_001114735	BCL2A1	76	86	-	4.89041	0.000992	ATACCTATAAG
33	NM_001113546	LIMA1	78	88	-	4.89041	0.000992	ATTCATTAAAA
33	NM_006810	PDIA5	97	107	+	4.89041	0.000992	AGTTAAATAGA
33	NM_133493	CD109	87	97	-	4.89041	0.000992	ATTCATAGCAA
33	NM_001100624	CENPN	95	105	-	4.89041	0.000992	CTTCATTTAAA
33	NM_004184	WARS1	98	108	-	4.89041	0.000992	CTTCATAGAAA
33	NM_033114	ZCRB1	109	119	+	4.89041	0.000992	AATTATTTAGA
33	NM_018063	HELLS	101	111	-	4.89041	0.000992	ATTTTTATAGG
33	NM_001256879	POLD2	114	124	+	4.89041	0.000992	atatttatgga
33	NM_002271	IPO5	105	115	-	4.89041	0.000992	ATTTGTATGGA
33	NM_001178075	ASNS	116	126	+	4.89041	0.000992	ACACATATAAC
33	NM_203315	BDH1	118	128	+	4.89041	0.000992	ATACATATTAC
33	NM_001170406	CDK1	114	124	-	4.89041	0.000992	ATTTATATCGC
33	NM_001242796	NUP93	129	139	+	4.89041	0.000992	ATACATTTAAT
33	NM_004053	BYSL	138	148	+	4.89041	0.000992	ATACGTAAAAA
33	NM_001185156	IL24	132	142	-	4.89041	0.000992	ACACATGTAAA
33	NM_000190	HMBS	138	148	-	4.89041	0.000992	TTTTATAGAGA
33	NM_002161	IARS1	139	149	-	4.89041	0.000992	ATATACATAGT
33	NM_000190	HMBS	140	150	-	4.89041	0.000992	TTTTTTATAGA
33	NM_018099	FAR2	159	169	+	4.89041	0.000992	AAACACATAAA
33	NM_004219	PTTG1	155	165	-	4.89041	0.000992	AAATAAATAGA
33	NM_032353	VPS25	167	177	+	4.89041	0.000992	ATTCACAGAAA
33	NM_000924	PDE1B	168	178	+	4.89041	0.000992	ATACACAGAAA
33	NM_007331	NSD2	161	171	-	4.89041	0.000992	ATATATACAGT
33	NM_021181	SLAMF7	171	181	+	4.89041	0.000992	acataaataga
33	NM_004708	PDCD5	174	184	+	4.89041	0.000992	ctataaataga
33	NM_001097635	GCNT1	172	182	-	4.89041	0.000992	ATTTTTACAGA
33	NM_004708	PDCD5	173	183	-	4.89041	0.000992	CTATTTATAGA
33	NM_003760	EIF4G3	187	197	+	4.89041	0.000992	ATATGTACAGA
33	NM_001798	CDK2	179	189	-	4.89041	0.000992	ATATGTATCGA
33	NM_001130721	ELOVL6	190	200	+	4.89041	0.000992	ATTCTTGTAAA
33	NM_002047	GARS1	191	201	+	4.89041	0.000992	ACTCGTATAAA
33	NM_001143841	TMEM106C	182	192	-	4.89041	0.000992	ATTCGGATAAA
33	NM_001081640	PRKDC	195	205	+	4.89041	0.000992	ATACACAGAAA
33	NM_004219	PTTG1	187	197	-	4.89041	0.000992	TTTTATTTAGA
33	NM_021181	SLAMF7	202	212	+	4.89041	0.000992	ggatatataga
33	NM_017975	ZWILCH	204	214	+	4.89041	0.000992	ATTCTTAGAAA
33	NM_001159587	CD109	205	215	-	4.89041	0.000992	ATTCATAGCAA
33	NM_001251989	GMNN	219	229	+	4.89041	0.000992	CTACATATTAA
33	NM_001874	CPM	209	219	-	4.89041	0.000992	ATACATGTAAG
33	NM_001813	CENPE	211	221	-	4.89041	0.000992	ATTCACTTAAA
33	NM_016013	NDUFAF1	222	232	+	4.89041	0.000992	aattatagaga
33	NM_002876	RAD51C	224	234	+	4.89041	0.000992	ATTCCTATTAA
33	NM_000019	ACAT1	226	236	+	4.89041	0.000992	TTACACATAAA
33	NM_001114121	CHEK1	230	240	+	4.89041	0.000992	atttgtagaga
33	NM_001145144	SLC1A5	235	245	+	4.89041	0.000992	TTATATCTAGA
33	NM_001114121	CHEK1	227	237	-	4.89041	0.000992	CTACAAATAAA
33	NM_033402	LRRCC1	244	254	+	4.89041	0.000992	AAATATACAGA
33	NM_144594	GTSF1	247	257	+	4.89041	0.000992	AAACATAGAAA
33	NM_001134779	IPO11	250	260	+	4.89041	0.000992	ctttaaataga
33	NM_001126129	GINS3	250	260	+	4.89041	0.000992	ATATAAATAGT
33	NM_000619	IFNG	254	264	+	4.89041	0.000992	ATACTTACAAA
33	NM_001130721	ELOVL6	252	262	-	4.89041	0.000992	TTTTGTATAGA
33	NM_181503	EXOSC8	273	283	+	4.89041	0.000992	TTTTATAAAGA
33	NM_001198803	EIF4G3	277	287	+	4.89041	0.000992	GAACATATAAA
33	NM_001198803	EIF4G3	279	289	+	4.89041	0.000992	ACATATAAAGA
33	NM_001206799	PKM	289	299	+	4.89041	0.000992	ATACATTTTAA
33	NM_002451	MTAP	282	292	-	4.89041	0.000992	ATTTATAGAGC
33	NM_001134779	IPO11	306	316	+	4.89041	0.000992	ttttatctaga
33	NR_002744	SNORD49A	312	322	+	4.89041	0.000992	ACTTAAATAGA
33	NM_024508	ZBED2	322	332	+	4.89041	0.000992	TTACATTTAAA
33	NM_024808	BORA	320	330	-	4.89041	0.000992	ATTCAAATCAA
33	NM_001127714	HIVEP3	325	335	-	4.89041	0.000992	ATTTATTCAGA
33	NM_001130112	RFC5	325	335	-	4.89041	0.000992	TTACATATTAA
33	NM_001178077	ASNS	359	369	+	4.89041	0.000992	ACACATATAAC
33	NM_022839	MRPS11	361	371	+	4.89041	0.000992	ATTTAAATGGA
33	NM_014783	ARHGAP11A	376	386	+	4.89041	0.000992	ACTTATCTAGA
33	NM_001012507	CENPW	381	391	+	4.89041	0.000992	ATTTGTAAAGA
33	NM_001199838	SNX10	385	395	-	4.89041	0.000992	TAACATATAAA
33	NM_020685	C3orf14	397	407	+	4.89041	0.000992	CTTTATAAAGA
33	NM_001874	CPM	389	399	-	4.89041	0.000992	TTTTATACAGA
33	NM_001199838	SNX10	404	414	-	4.89041	0.000992	AATCATAAAAA
33	NM_001243142	NUSAP1	456	466	+	4.89041	0.000992	CTTCATTTAAA
33	NM_133334	NSD2	451	461	-	4.89041	0.000992	TTACATTTAAA
33	NM_000594	TNF	467	477	+	4.89041	0.000992	GGACATATAAA
33	NM_001256438	CABLES1	470	480	+	4.89041	0.000992	GTATTTATAGA
33	NM_001135821	FDPS	464	474	-	4.89041	0.000992	ATATAATTAGA
33	NM_001185156	IL24	468	478	-	4.89041	0.000992	ATATATATGGG
33	NM_001243142	NUSAP1	470	480	-	4.89041	0.000992	AAATTTATAGA
33	NM_021181	SLAMF7	470	480	-	4.89041	0.000992	ATATTTAAAGA
33	NM_001256539	NOP16	475	485	-	4.89041	0.000992	ATTCCTGTAAA
33	NM_203315	BDH1	481	491	-	4.89041	0.000992	ATACACAGAAA
33	NM_000947	PRIM2	497	507	+	4.89041	0.000992	TTTCATATGAA
33	NM_000947	PRIM2	498	508	-	4.89041	0.000992	GTTCATATGAA
33	NM_007243	NRM	505	515	-	4.89041	0.000992	ATTTACAGAGA
33	NM_003600	AURKA	510	520	-	4.89041	0.000992	ATTTAAAAAGA
33	NR_073007	CDK2AP1	520	530	+	4.89041	0.000992	TTTCAAATAAA
33	NM_001193572	CSRP1	523	533	+	4.89041	0.000992	CTTTATAAAGA
33	NM_000963	PTGS2	527	537	-	4.89041	0.000992	AGTCTTATAAA
33	NM_007294	BRCA1	530	540	-	4.89041	0.000992	TTACAGATAAA
33	NM_000572	IL10	555	565	+	4.89041	0.000992	ATTCATTAAAA
33	NM_001243775	LIMA1	560	570	+	4.89041	0.000992	TTACATCTAAA
33	NM_002271	IPO5	565	575	+	4.89041	0.000992	ATTCAGATGAA
33	NM_001037631	CTLA4	559	569	-	4.89041	0.000992	ATATAGATAGC
33	NM_001002032	JPT1	573	583	+	4.89041	0.000992	ATTCAAATGAA
33	NM_001256438	CABLES1	571	581	-	4.89041	0.000992	ATTTTTGTAGA
33	NM_001002032	JPT1	574	584	-	4.89041	0.000992	ATTCATTTGAA
33	NM_001270433	CDK2AP1	574	584	-	4.89041	0.000992	ATACCTAAAAA
33	NM_001206846	ASPM	579	589	-	4.89041	0.000992	ATTCAAATGAA
33	NM_001261385	UEVLD	608	618	+	4.89041	0.000992	ATTTATCCAGA
33	NM_004184	WARS1	614	624	+	4.89041	0.000992	TTTCTTATAAA
33	NM_001042588	SNUPN	620	630	+	4.89041	0.000992	atatttattga
33	NM_001946	DUSP6	629	639	+	4.89041	0.000992	ATTCACAAAAA
33	NM_001130846	AIFM1	625	635	-	4.89041	0.000992	GTTTATATAGT
33	NM_004833	AIM2	631	641	-	4.89041	0.000992	GTTTCTATAGA
33	NM_007298	BRCA1	649	659	+	4.89041	0.000992	ATTTTTAAAGA
33	NM_001128211	NUDCD1	651	661	+	4.89041	0.000992	ATATAAAAAGA
33	NM_001067	TOP2A	642	652	-	4.89041	0.000992	ATTCAAACAAA
33	NM_001261385	UEVLD	659	669	+	4.89041	0.000992	aatcatttaaa
33	NM_002080	GOT2	660	670	+	4.89041	0.000992	ATTCATTTAAT
33	NM_005687	FARSB	652	662	-	4.89041	0.000992	ATACATTTAAT
33	NM_006708	GLO1	665	675	+	4.89041	0.000992	ACTCATACAAA
33	NM_031280	MRPS15	656	666	-	4.89041	0.000992	ATTTATACAGC
33	NM_016013	NDUFAF1	668	678	+	4.89041	0.000992	ATTCAGATAAG
33	NM_006708	GLO1	669	679	+	4.89041	0.000992	ATACAAAAAAA
33	NM_001199837	SNX10	673	683	+	4.89041	0.000992	ATTCATGTAAG
33	NM_007243	NRM	696	706	+	4.89041	0.000992	ttatagataga
33	NM_001258214	IL12RB2	688	698	-	4.89041	0.000992	CCTCATATAAA
33	NM_001206846	ASPM	688	698	-	4.89041	0.000992	AAATATAAAGA
33	NM_007208	MRPL3	695	705	-	4.89041	0.000992	ATTCTTCTAAA
33	NM_001288	CLIC1	706	716	+	4.89041	0.000992	CCTCATATAAA
33	NM_001033580	MYO19	699	709	-	4.89041	0.000992	AAACATAAAAA
33	NM_203315	BDH1	709	719	+	4.89041	0.000992	ATACATTAAAA
33	NM_001081640	PRKDC	717	727	-	4.89041	0.000992	ATTTATTTAGC
33	NM_001079863	DBI	727	737	-	4.89041	0.000992	ATATATCCAGA
33	NM_005003	NDUFAB1	728	738	-	4.89041	0.000992	TTTCAGATAAA
33	NM_203291	RBBP8	739	749	+	4.89041	0.000992	ATACACACAAA
33	NM_001261385	UEVLD	735	745	-	4.89041	0.000992	TTTCATTTAAA
33	NM_007280	OIP5	745	755	+	4.89041	0.000992	CTTCATTTAAA
33	NM_004596	SNRPA	737	747	-	4.89041	0.000992	ATATAAATAGT
33	NM_001199838	SNX10	756	766	+	4.89041	0.000992	AGATATAGAGA
33	NM_018304	PRR11	752	762	-	4.89041	0.000992	AATTAAATAGA
33	NM_003760	EIF4G3	767	777	+	4.89041	0.000992	ATACATATCAT
33	NM_004446	EPRS1	758	768	-	4.89041	0.000992	CTTCACATAAA
33	NM_007280	OIP5	759	769	-	4.89041	0.000992	AAATTTATAGA
33	NM_001199837	SNX10	771	781	+	4.89041	0.000992	ATTCAAATAAC
33	NM_001097634	GCNT1	774	784	+	4.89041	0.000992	ATTTAAAAAGA
33	NM_000281	PCBD1	765	775	-	4.89041	0.000992	TTTTATAAAGA
33	NM_001394	DUSP4	790	800	+	4.89041	0.000992	ATTCATAAAAC
33	NM_001163812	TWNK	791	801	-	4.89041	0.000992	ATTTCTATAGT
33	NM_006566	CD226	803	813	+	4.89041	0.000992	ACTCAGATAAA
33	NM_001512	GSTA4	803	813	+	4.89041	0.000992	GTTTATATAGC
33	NM_006428	MRPL28	807	817	+	4.89041	0.000992	CTACATAAAAA
33	NM_002161	IARS1	799	809	-	4.89041	0.000992	AGTCAGATAAA
33	NM_022909	CENPH	810	820	+	4.89041	0.000992	attcacttaaa
33	NM_007208	MRPL3	814	824	+	4.89041	0.000992	aatcataaaaa
33	NM_006428	MRPL28	806	816	-	4.89041	0.000992	TTTTATGTAGA
33	NM_000444	PHEX	822	832	+	4.89041	0.000992	ATTTAAATAGC
33	NM_018304	PRR11	817	827	-	4.89041	0.000992	ATATGTAAAGA
33	NM_001267706	CD274	830	840	+	4.89041	0.000992	ATACCTCTAAA
33	NM_003920	TIMELESS	823	833	-	4.89041	0.000992	ATACCTATAAT
33	NM_001197330	POLE2	823	833	-	4.89041	0.000992	ACACATTTAAA
33	NM_024658	IPO4	837	847	-	4.89041	0.000992	ATTTATTAAGA
33	NM_024508	ZBED2	837	847	-	4.89041	0.000992	ATACATTTAAT
33	NM_001008708	CHAC2	850	860	+	4.89041	0.000992	ATTTCTGTAGA
33	NM_001114735	BCL2A1	844	854	-	4.89041	0.000992	ATACCTATGAA
33	NM_002574	PRDX1	845	855	-	4.89041	0.000992	ATTTGGATAGA
33	NR_003017	SNORA71C	855	865	+	4.89041	0.000992	atacaaaaaaa
33	NM_002695	POLR2E	846	856	-	4.89041	0.000992	ATTTATAGAGT
33	NM_032336	GINS4	857	867	+	4.89041	0.000992	gtttttataga
33	NM_032336	GINS4	859	869	+	4.89041	0.000992	ttttatagaga
33	NM_001259	CDK6	864	874	+	4.89041	0.000992	AGACATTTAAA
33	NM_006859	LIAS	865	875	+	4.89041	0.000992	ATATTTATGGA
33	NM_001199837	SNX10	856	866	-	4.89041	0.000992	ATTCAAATAAG
33	NM_001948	DUT	866	876	+	4.89041	0.000992	AATTAAATAGA
33	NM_006428	MRPL28	859	869	-	4.89041	0.000992	ATATATATGGG
33	NM_001984	ESD	869	879	+	4.89041	0.000992	ACTTATGTAGA
33	NM_001130862	RAD51AP1	859	869	-	4.89041	0.000992	AAACAAATAAA
33	NM_001243571	MTMR2	872	882	+	4.89041	0.000992	ATACATGCAAA
33	NM_017840	MRPL16	864	874	-	4.89041	0.000992	ATACATGTTAA
33	NM_032043	BRIP1	867	877	-	4.89041	0.000992	ATTTAAATTGA
33	NM_000417	IL2RA	878	888	+	4.89041	0.000992	ATTCAAATAAT
33	NR_073007	CDK2AP1	873	883	-	4.89041	0.000992	ATTCATCTAAT
33	NM_001134779	IPO11	873	883	-	4.89041	0.000992	ATTCATCCAAA
33	NM_018685	ANLN	883	893	+	4.89041	0.000992	CTACAGATAAA
33	NM_030771	CCDC34	875	885	-	4.89041	0.000992	AATTATATAGG
33	NM_001130862	RAD51AP1	887	897	+	4.89041	0.000992	atatagaaaga
33	NM_021204	ENOPH1	880	890	-	4.89041	0.000992	ATACTTAGAAA
33	NM_000884	IMPDH2	882	892	-	4.89041	0.000992	TATCATATAAA
33	NM_001042581	SNUPN	893	903	+	4.89041	0.000992	atatttattga
33	NM_001199838	SNX10	900	910	+	4.89041	0.000992	ATTTTTATAGG
33	NM_004642	CDK2AP1	904	914	+	4.89041	0.000992	TTTCAAATAAA
33	NM_032933	TMEM241	895	905	-	4.89041	0.000992	ATACAAACAAA
33	NM_014062	NOB1	900	910	-	4.89041	0.000992	ATATATACAGG
33	NM_001874	CPM	902	912	-	4.89041	0.000992	ATTTATAGGGA
33	NM_005431	XRCC2	904	914	-	4.89041	0.000992	ATTCTTTTAAA
33	NM_014881	DCLRE1A	906	916	-	4.89041	0.000992	ACACAAATAAA
33	NM_024508	ZBED2	916	926	+	4.89041	0.000992	acatatTTAGA
33	NM_001206846	ASPM	907	917	-	4.89041	0.000992	GTTCATACAAA
33	NM_024508	ZBED2	920	930	+	4.89041	0.000992	atTTAGATTGA
33	NM_001042533	RIOX2	919	929	-	4.89041	0.000992	ATTCATAAAAG
33	NM_001127708	PRG4	920	930	-	4.89041	0.000992	AATTTTATAGA
33	NM_018304	PRR11	931	941	+	4.89041	0.000992	atacattttaa
33	NM_004219	PTTG1	924	934	-	4.89041	0.000992	ATACATATTAG
33	NM_030771	CCDC34	936	946	+	4.89041	0.000992	ATATATTTTGA
33	NM_020242	KIF15	926	936	-	4.89041	0.000992	ATATCTAGAGA
33	NM_001130862	RAD51AP1	927	937	-	4.89041	0.000992	ATACGTAGAAA
33	NM_032307	C9orf64	930	940	-	4.89041	0.000992	ATTCACTTAAA
33	NM_001145521	RAI14	940	950	+	4.89041	0.000992	ATTTATTTAGC
33	NM_001007239	EEF1AKNMT	931	941	-	4.89041	0.000992	ATTTATGTAGC
33	NM_030771	CCDC34	933	943	-	4.89041	0.000992	AAATATATCGA
33	NM_004461	FARSA	947	957	+	4.89041	0.000992	CTTTTTATAGA
33	NM_001134779	IPO11	948	958	+	4.89041	0.000992	atttattaaga
33	NM_203291	RBBP8	939	949	-	4.89041	0.000992	AAACATAAAAA
33	NM_021177	LSM2	960	970	+	4.89041	0.000992	atacaaaaaaa
33	NM_001193300	SEMA4A	952	962	-	4.89041	0.000992	ATATGTATTGA
33	NM_004523	KIF11	953	963	-	4.89041	0.000992	ATTTTTATTGA
33	NM_000373	UMPS	960	970	-	4.89041	0.000992	AAATATACAGA
33	NM_001113547	LIMA1	969	979	-	4.89041	0.000992	ATTCTTATGAA
33	NM_013402	FADS1	980	990	+	4.89041	0.000992	aaacatttaaa
33	NM_032485	MCM8	975	985	-	4.89041	0.000992	ATTCAAAAAAA
33	NM_001166588	EIF2B3	975	985	-	4.89041	0.000992	ATACAAAAAAA
33	NM_018122	DARS2	975	985	-	4.89041	0.000992	ATACACAGAAA
33	NM_004446	EPRS1	977	987	-	4.89041	0.000992	ATTTTTAAAGA
33	NM_001206739	ITGB3BP	987	997	+	4.89041	0.000992	GTACATGTAAA
33	NM_001145951	TIMM8A	988	998	+	4.89041	0.000992	ATTCATTCAAA
33	NM_000281	PCBD1	980	990	-	4.89041	0.000992	ATTTATAGTGA
33	NM_001136017	CCND3	986	996	-	4.89041	0.000992	ATACACAGAAA
33	NM_001159740	LTA	992	1002	-	4.89041	0.000992	ATTCAGAGAAA
33	NM_000594	TNF	1232	1242	-	4.89041	0.000992	ATTCATATCAC
33	NM_006295	VARS1	1506	1516	+	4.89041	0.000992	ATTCAAATAAC
33	NM_001288	CLIC1	1706	1716	+	4.89041	0.000992	CCTCATATAAA
33	NM_000594	TNF	2467	2477	+	4.89041	0.000992	GGACATATAAA
33	NM_001159740	LTA	2492	2502	-	4.89041	0.000992	ATTCAGAGAAA
33	NM_000594	TNF	2967	2977	+	4.89041	0.000992	GGACATATAAA
33	NM_000594	TNF	3967	3977	+	4.89041	0.000992	GGACATATAAA
33	NM_002271	IPO5	5	15	+	4.61644	0.00125	ATATTTATAAT
33	NM_012474	UCK2	7	17	+	4.61644	0.00125	AAATATCTAAA
33	NM_001114636	FANCL	8	18	+	4.61644	0.00125	ATTTACAAAAA
33	NM_000963	PTGS2	5	15	-	4.61644	0.00125	ATATATGTGAA
33	NM_001199838	SNX10	14	24	-	4.61644	0.00125	ATATATCTAAT
33	NM_000194	HPRT1	29	39	+	4.61644	0.00125	atttgtacaaa
33	NM_001190799	PLK4	20	30	-	4.61644	0.00125	ATTTGTATAAT
33	NM_014252	SLC25A15	26	36	-	4.61644	0.00125	TTATTTATAAA
33	NM_001114121	CHEK1	40	50	+	4.61644	0.00125	atatataaaat
33	NM_024592	SRD5A3	38	48	-	4.61644	0.00125	ATATGGATAAA
33	NM_170710	WDR17	53	63	+	4.61644	0.00125	ATATAAACAAA
33	NM_001127218	POLD2	45	55	-	4.61644	0.00125	ATATATTCAAA
33	NM_001114121	CHEK1	55	65	+	4.61644	0.00125	acatataAAAA
33	NM_001159587	CD109	57	67	+	4.61644	0.00125	ATATACATTAA
33	NM_001114121	CHEK1	57	67	+	4.61644	0.00125	atataAAAAAA
33	NM_001204182	NEK2	57	67	+	4.61644	0.00125	ACATATATCAA
33	NM_001204182	NEK2	59	69	+	4.61644	0.00125	ATATATCAAAA
33	NM_021181	SLAMF7	59	69	+	4.61644	0.00125	atatttgtaaa
33	NM_170710	WDR17	50	60	-	4.61644	0.00125	GTTTATATTAA
33	NM_001258214	IL12RB2	60	70	+	4.61644	0.00125	atttaaagaaa
33	NM_032353	VPS25	70	80	+	4.61644	0.00125	aaataaataaa
33	NM_001258214	IL12RB2	61	71	-	4.61644	0.00125	ATTTCTTTAAA
33	NM_001267706	CD274	63	73	-	4.61644	0.00125	ACATATAAAAA
33	NM_001267706	CD274	79	89	+	4.61644	0.00125	AGTTATATCAA
33	NM_032353	VPS25	82	92	+	4.61644	0.00125	agataaataaa
33	NM_007208	MRPL3	73	83	-	4.61644	0.00125	ATTTTTAAAAA
33	NM_002161	IARS1	86	96	+	4.61644	0.00125	ACATATAAAAA
33	NM_032353	VPS25	86	96	+	4.61644	0.00125	aaataaataaa
33	NM_018464	CISD1	93	103	+	4.61644	0.00125	TGTTATATAAA
33	NM_004184	WARS1	97	107	+	4.61644	0.00125	ATTTCTATGAA
33	NM_004577	PSPH	98	108	+	4.61644	0.00125	aaataaaTAAA
33	NM_024322	CENPO	103	113	+	4.61644	0.00125	ATTTATACTAA
33	NM_001193302	SEMA4A	103	113	+	4.61644	0.00125	atttttttaaa
33	NM_001170407	CDK1	103	113	+	4.61644	0.00125	ATTTAGAAAAA
33	NM_018464	CISD1	94	104	-	4.61644	0.00125	TTTTATATAAC
33	NM_002161	IARS1	107	117	+	4.61644	0.00125	CTATACATAAA
33	NM_000130	F5	97	107	-	4.61644	0.00125	AATTAAATAAA
33	NM_001256879	POLD2	107	117	-	4.61644	0.00125	ATATATTCAAA
33	NM_001170406	CDK1	117	127	+	4.61644	0.00125	ATATAAATAAT
33	NM_001017420	ESCO2	114	124	-	4.61644	0.00125	AAATAAATAAA
33	NM_024068	NABP2	127	137	+	4.61644	0.00125	ATATGTTTAAA
33	NM_001017420	ESCO2	118	128	-	4.61644	0.00125	AAATAAATAAA
33	NM_001017420	ESCO2	122	132	-	4.61644	0.00125	AAATAAATAAA
33	NM_001017420	ESCO2	126	136	-	4.61644	0.00125	AAATAAATAAA
33	NM_001017420	ESCO2	130	140	-	4.61644	0.00125	AAATAAATAAA
33	NM_006406	PRDX4	142	152	+	4.61644	0.00125	aTTTTTAAAAA
33	NM_001018113	FANCB	142	152	+	4.61644	0.00125	CTTTATATAAT
33	NM_012112	TPX2	144	154	+	4.61644	0.00125	ATTTTTAAAAA
33	NM_133334	NSD2	138	148	-	4.61644	0.00125	ATATACTTAAA
33	NM_031423	NUF2	154	164	+	4.61644	0.00125	AATTCTATAAA
33	NM_012112	TPX2	145	155	-	4.61644	0.00125	ATTTTTAAAAA
33	NM_031423	NUF2	155	165	-	4.61644	0.00125	ATTTATAGAAT
33	NM_016338	IPO11	168	178	-	4.61644	0.00125	AGTTATTTAAA
33	NM_001256438	CABLES1	174	184	-	4.61644	0.00125	ATTTAATTAAA
33	NM_006554	MTX2	177	187	-	4.61644	0.00125	ACATATATAAT
33	NM_007331	NSD2	192	202	+	4.61644	0.00125	AGTTATATAAT
33	NM_001017420	ESCO2	183	193	-	4.61644	0.00125	ATTTTTGTAAA
33	NM_007331	NSD2	193	203	-	4.61644	0.00125	AATTATATAAC
33	NM_001251989	GMNN	196	206	-	4.61644	0.00125	ATTTGTGTAAA
33	NR_003943	SNORD77	207	217	+	4.61644	0.00125	ATTTATTTAAT
33	NM_000819	GART	208	218	+	4.61644	0.00125	AAATGTATAAA
33	NM_024592	SRD5A3	218	228	+	4.61644	0.00125	atttagctaaa
33	NM_001170406	CDK1	226	236	+	4.61644	0.00125	ATTTAGAAAAA
33	NM_000373	UMPS	229	239	+	4.61644	0.00125	ATTTATGCAAA
33	NM_024592	SRD5A3	219	229	-	4.61644	0.00125	ATTTAGCTAAA
33	NM_001185156	IL24	220	230	-	4.61644	0.00125	ATTTTTAAAAA
33	NM_000444	PHEX	232	242	+	4.61644	0.00125	GTTTATGTAAA
33	NM_000444	PHEX	233	243	-	4.61644	0.00125	GTTTACATAAA
33	NM_007298	BRCA1	244	254	+	4.61644	0.00125	ATATTTTTAAA
33	NM_001874	CPM	244	254	+	4.61644	0.00125	aaatgtataaa
33	NM_080626	BRI3BP	235	245	-	4.61644	0.00125	ATATATGTAAT
33	NM_007298	BRCA1	239	249	-	4.61644	0.00125	AAATATAGAAA
33	NM_001242339	PFKP	253	263	+	4.61644	0.00125	ATTTTTAAAAA
33	NM_005729	PPIF	249	259	-	4.61644	0.00125	ATTTTTTTAAA
33	NM_001031720	GSTCD	273	283	+	4.61644	0.00125	ttttaaataaa
33	NM_001004196	CD200	279	289	+	4.61644	0.00125	AAATATATAAT
33	NM_000016	ACADM	282	292	+	4.61644	0.00125	ATTTACCTAAA
33	NM_001031720	GSTCD	274	284	-	4.61644	0.00125	TTTTATTTAAA
33	NM_001004196	CD200	276	286	-	4.61644	0.00125	ATATATTTAAG
33	NM_001159629	SLC27A2	292	302	+	4.61644	0.00125	atttaaagaaa
33	NM_002915	RFC3	305	315	+	4.61644	0.00125	AAATAAATAAA
33	NM_001561	TNFRSF9	314	324	+	4.61644	0.00125	GTTTATTTAAA
33	NM_001243775	LIMA1	319	329	+	4.61644	0.00125	ACATATAAAAA
33	NM_001561	TNFRSF9	315	325	-	4.61644	0.00125	CTTTAAATAAA
33	NM_000819	GART	345	355	+	4.61644	0.00125	ATTTCTACAAA
33	NM_001031720	GSTCD	353	363	+	4.61644	0.00125	ATTTAGATTAA
33	NM_004741	NOLC1	345	355	-	4.61644	0.00125	AAATCTATAAA
33	NM_000819	GART	346	356	-	4.61644	0.00125	ATTTGTAGAAA
33	NM_005191	CD80	348	358	-	4.61644	0.00125	ATTTAAAGAAA
33	NM_080626	BRI3BP	353	363	-	4.61644	0.00125	ATTTAAAAAAA
33	NM_001114735	BCL2A1	398	408	+	4.61644	0.00125	ATATATCCAAA
33	NM_006666	RUVBL2	406	416	-	4.61644	0.00125	AAATATGTAAA
33	NM_001134779	IPO11	421	431	+	4.61644	0.00125	ATATAGATAAC
33	NM_001195286	IRF4	464	474	+	4.61644	0.00125	AGTTCTATAAA
33	NM_001256438	CABLES1	472	482	+	4.61644	0.00125	ATTTATAGAAG
33	NM_001135821	FDPS	468	478	-	4.61644	0.00125	AAATATATAAT
33	NM_012460	TIMM9	502	512	+	4.61644	0.00125	aaataaataaa
33	NM_012460	TIMM9	506	516	+	4.61644	0.00125	aaataaataaa
33	NM_012460	TIMM9	499	509	-	4.61644	0.00125	ATTTATTTTAA
33	NM_012460	TIMM9	510	520	+	4.61644	0.00125	aaataaataaa
33	NR_073007	CDK2AP1	521	531	-	4.61644	0.00125	ATTTATTTGAA
33	NM_000687	AHCY	523	533	-	4.61644	0.00125	AGATATTTAAA
33	NM_001145523	RAI14	538	548	+	4.61644	0.00125	ATTTTTTTAAA
33	NM_006101	NDC80	581	591	-	4.61644	0.00125	ATTTCTGTAAA
33	NM_001874	CPM	595	605	+	4.61644	0.00125	atatttctaaa
33	NM_004131	GZMB	608	618	-	4.61644	0.00125	ATTTACAGAAA
33	NM_004184	WARS1	615	625	-	4.61644	0.00125	ATTTATAAGAA
33	NM_001128211	NUDCD1	639	649	+	4.61644	0.00125	ACATATAAAAA
33	NM_024102	WDR77	637	647	-	4.61644	0.00125	ATTTTTAAAAA
33	NM_000586	IL2	649	659	+	4.61644	0.00125	ATTTCTTTAAA
33	NM_001128211	NUDCD1	649	659	+	4.61644	0.00125	ACATATAAAAA
33	NM_001270434	CDK2AP1	654	664	+	4.61644	0.00125	ATTTAGAGAAA
33	NM_133259	LRPPRC	646	656	-	4.61644	0.00125	GTTTATGTAAA
33	NM_001127714	HIVEP3	665	675	+	4.61644	0.00125	atatgtataat
33	NM_001270434	CDK2AP1	655	665	-	4.61644	0.00125	ATTTCTCTAAA
33	NM_022908	NT5DC2	675	685	-	4.61644	0.00125	AAATATACAAA
33	NM_033109	PNPT1	694	704	+	4.61644	0.00125	AATTAGATAAA
33	NM_017858	TIPIN	696	706	+	4.61644	0.00125	ATTTGCATAAA
33	NM_033109	PNPT1	695	705	-	4.61644	0.00125	ATTTATCTAAT
33	NM_001003828	PARVB	712	722	+	4.61644	0.00125	ATTTAAACAAA
33	NM_017840	MRPL16	719	729	-	4.61644	0.00125	AAATAAATAAA
33	NM_017840	MRPL16	723	733	-	4.61644	0.00125	AAATAAATAAA
33	NM_001512	GSTA4	728	738	-	4.61644	0.00125	ATTTAACTAAA
33	NM_021177	LSM2	744	754	-	4.61644	0.00125	AAATATAGAAA
33	NM_000057	BLM	757	767	+	4.61644	0.00125	AGATACATAAA
33	NM_000281	PCBD1	766	776	+	4.61644	0.00125	Ctttataaaaa
33	NM_017906	PAK1IP1	770	780	-	4.61644	0.00125	ATTTTGATAAA
33	NM_001097636	GCNT1	784	794	+	4.61644	0.00125	ATTTCTTTAAA
33	NM_014463	LSM3	784	794	+	4.61644	0.00125	ATTTTTTTAAA
33	NM_001197330	POLE2	775	785	-	4.61644	0.00125	AGTTAAATAAA
33	NM_004446	EPRS1	792	802	+	4.61644	0.00125	CTTTATGTAAA
33	NM_014463	LSM3	785	795	-	4.61644	0.00125	ATTTAAAAAAA
33	NM_004336	BUB1	789	799	-	4.61644	0.00125	AATTATGTAAA
33	NM_004446	EPRS1	793	803	-	4.61644	0.00125	TTTTACATAAA
33	NM_002163	IRF8	800	810	-	4.61644	0.00125	ATTTTTAAAAA
33	NM_006993	NPM3	817	827	+	4.61644	0.00125	AGATATAAAAA
33	NM_001122670	PHKA1	821	831	+	4.61644	0.00125	AGTTTTATAAA
33	NM_006993	NPM3	812	822	-	4.61644	0.00125	ATATCTATAAC
33	NM_001212	C1QBP	813	823	-	4.61644	0.00125	ATATATATCAT
33	NM_001005413	ZWINT	824	834	+	4.61644	0.00125	CTTTATTTAAA
33	NM_002163	IRF8	817	827	-	4.61644	0.00125	ATTTAAAGAAA
33	NM_018304	PRR11	819	829	-	4.61644	0.00125	AAATATGTAAA
33	NM_001005413	ZWINT	825	835	-	4.61644	0.00125	TTTTAAATAAA
33	NM_001080539	CCDC150	830	840	-	4.61644	0.00125	ACATAAATAAA
33	NM_001206846	ASPM	844	854	+	4.61644	0.00125	AATTATATTAA
33	NM_198709	ARSB	845	855	+	4.61644	0.00125	ttatagataaa
33	NM_178014	TUBB	845	855	+	4.61644	0.00125	ATATATAACAA
33	NM_001167941	WDR76	844	854	-	4.61644	0.00125	AATTATTTAAA
33	NM_024508	ZBED2	854	864	+	4.61644	0.00125	atatatattat
33	NM_001166131	EME1	847	857	-	4.61644	0.00125	AATTAAATAAA
33	NM_014881	DCLRE1A	859	869	+	4.61644	0.00125	atttttaaaaa
33	NM_001037631	CTLA4	865	875	+	4.61644	0.00125	ATTTATAGCAA
33	NM_004870	MPDU1	870	880	+	4.61644	0.00125	ACTTTTATAAA
33	NM_014881	DCLRE1A	860	870	-	4.61644	0.00125	ATTTTTAAAAA
33	NM_181716	CENPV	871	881	+	4.61644	0.00125	ATTTGTGTAAA
33	NM_001252156	GEMIN5	866	876	-	4.61644	0.00125	ATATCTTTAAA
33	NM_024508	ZBED2	878	888	+	4.61644	0.00125	ttatatataat
33	NM_001199838	SNX10	880	890	+	4.61644	0.00125	AGATATATAAG
33	NM_014062	NOB1	882	892	+	4.61644	0.00125	aaataaataaa
33	NM_198709	ARSB	883	893	+	4.61644	0.00125	atatacacaaa
33	NM_198709	ARSB	874	884	-	4.61644	0.00125	ATATAAATAAG
33	NM_005702	ERAL1	884	894	+	4.61644	0.00125	TTTTATAGAAA
33	NM_001199838	SNX10	877	887	-	4.61644	0.00125	ATATATCTTAA
33	NM_024508	ZBED2	877	887	-	4.61644	0.00125	TTATATATAAT
33	NM_005702	ERAL1	885	895	-	4.61644	0.00125	TTTTCTATAAA
33	NM_024508	ZBED2	893	903	-	4.61644	0.00125	ATATATATTAT
33	NM_001113547	LIMA1	904	914	+	4.61644	0.00125	ATTTGCATAAA
33	NM_001165975	PDE1B	896	906	-	4.61644	0.00125	ATTTTTACAAA
33	NM_024658	IPO4	910	920	+	4.61644	0.00125	AAATATATAAT
33	NM_004642	CDK2AP1	905	915	-	4.61644	0.00125	ATTTATTTGAA
33	NM_001113547	LIMA1	905	915	-	4.61644	0.00125	ATTTATGCAAA
33	NM_001127708	PRG4	917	927	+	4.61644	0.00125	TTTTCTATAAA
33	NM_024658	IPO4	907	917	-	4.61644	0.00125	ATATATTTGAA
33	NM_004051	BDH1	908	918	-	4.61644	0.00125	CTTTAAATAAA
33	NM_000289	PFKM	908	918	-	4.61644	0.00125	ATATCTCTAAA
33	NM_001114636	FANCL	919	929	+	4.61644	0.00125	ATATATATTAC
33	NM_001114636	FANCL	916	926	-	4.61644	0.00125	ATATATATGAT
33	NM_001113547	LIMA1	917	927	-	4.61644	0.00125	ATATAACTAAA
33	NM_001127708	PRG4	918	928	-	4.61644	0.00125	TTTTATAGAAA
33	NM_004336	BUB1	929	939	+	4.61644	0.00125	AAATATGTAAA
33	NM_001130846	AIFM1	931	941	+	4.61644	0.00125	aaataaataaa
33	NM_001130846	AIFM1	935	945	+	4.61644	0.00125	aaataaataaa
33	NM_001193572	CSRP1	927	937	-	4.61644	0.00125	TTATATACAAA
33	NM_001007239	EEF1AKNMT	938	948	+	4.61644	0.00125	AAATATATCAA
33	NM_032933	TMEM241	931	941	-	4.61644	0.00125	TTTTATAGAAA
33	NR_002837	UBE2MP1	946	956	+	4.61644	0.00125	ATATATGTTAA
33	NM_144709	PUS10	947	957	+	4.61644	0.00125	TTTTATTTAAA
33	NM_001159936	EBNA1BP2	938	948	-	4.61644	0.00125	ATATATTCAAA
33	NM_018509	LRRC59	943	953	-	4.61644	0.00125	ATTTTTAGAAA
33	NM_203399	STMN1	947	957	-	4.61644	0.00125	ATTTTTAAAAA
33	NM_144709	PUS10	948	958	-	4.61644	0.00125	GTTTAAATAAA
33	NM_001097636	GCNT1	961	971	+	4.61644	0.00125	TTTTATATTAA
33	NM_181503	EXOSC8	964	974	+	4.61644	0.00125	aaatataaaaa
33	NM_001270472	MCM3	971	981	+	4.61644	0.00125	ATATATCCAAA
33	NM_032194	RPF2	975	985	+	4.61644	0.00125	atatctctaaa
33	NM_001270472	MCM3	966	976	-	4.61644	0.00125	ATATATCTTAA
33	NM_005003	NDUFAB1	977	987	+	4.61644	0.00125	atatataataa
33	NM_013451	MYOF	977	987	+	4.61644	0.00125	GGatatataaa
33	NM_170710	WDR17	968	978	-	4.61644	0.00125	AGATACATAAA
33	NM_013451	MYOF	981	991	+	4.61644	0.00125	atataaataat
33	NM_005628	SLC1A5	978	988	-	4.61644	0.00125	TTTTATTTAAA
33	NM_013451	MYOF	990	1000	-	4.61644	0.00125	ATATATGTAAT
33	NM_000594	TNF	1172	1182	+	4.61644	0.00125	ATATAAATAAG
33	NM_000594	TNF	1235	1245	+	4.61644	0.00125	ATATGAATAAA
33	NM_178014	TUBB	1345	1355	+	4.61644	0.00125	ATATATAACAA
33	NM_021181	SLAMF7	200	210	+	1.34932	0.00126	atggatatata
33	NM_024089	POGLUT2	36	46	+	0.643836	0.00133	CTGAATATAGA
33	NM_001203249	EZH2	27	37	-	0.643836	0.00133	ATCAAAATAGA
33	NM_024592	SRD5A3	36	46	-	0.643836	0.00133	ATGGATAAAGA
33	NM_001243571	MTMR2	58	68	+	0.643836	0.00133	ATCGATAAAGA
33	NM_001127218	POLD2	53	63	-	0.643836	0.00133	ATCCATAAATA
33	NM_001009186	CCT6A	57	67	-	0.643836	0.00133	ATGAAGATAGA
33	NM_001256879	POLD2	115	125	-	0.643836	0.00133	ATCCATAAATA
33	NM_001130112	RFC5	178	188	-	0.643836	0.00133	TTGAATATAGA
33	NM_032307	C9orf64	218	228	+	0.643836	0.00133	ATGAATTTAGA
33	NM_001251989	GMNN	235	245	+	0.643836	0.00133	ATGCACATACA
33	NM_001251989	GMNN	230	240	-	0.643836	0.00133	GTGCATATATA
33	NM_001134419	CDC7	248	258	-	0.643836	0.00133	ATCCCTATATA
33	NM_001874	CPM	346	356	-	0.643836	0.00133	ATCAATGTAGA
33	NM_001203249	EZH2	359	369	+	0.643836	0.00133	ATCAATAGAGA
33	NM_004577	PSPH	377	387	-	0.643836	0.00133	ATGAAGATAGA
33	NM_001243775	LIMA1	394	404	+	0.643836	0.00133	TTCCATATACA
33	NM_001243775	LIMA1	571	581	+	0.643836	0.00133	ATCAACATAGA
33	NM_004365	CETN3	573	583	-	0.643836	0.00133	ATGAAAATAGA
33	NM_021181	SLAMF7	587	597	-	0.643836	0.00133	AAGGATATAGA
33	NM_000575	IL1A	617	627	-	0.643836	0.00133	ATGAACATAGA
33	NM_000373	UMPS	627	637	-	0.643836	0.00133	ATCGATGTAGA
33	NM_001127714	HIVEP3	680	690	+	0.643836	0.00133	gtgcatatata
33	NM_001127714	HIVEP3	675	685	-	0.643836	0.00133	ATGCACATATA
33	NM_001127714	HIVEP3	690	700	+	0.643836	0.00133	atgcacatata
33	NM_001127714	HIVEP3	685	695	-	0.643836	0.00133	GTGCATATATA
33	NM_001127714	HIVEP3	697	707	-	0.643836	0.00133	GTGCATATATA
33	NM_001145145	SLC1A5	707	717	-	0.643836	0.00133	ATGCATATTCA
33	NM_006428	MRPL28	763	773	+	0.643836	0.00133	ATCAATGTAGA
33	NM_001163812	TWNK	788	798	+	0.643836	0.00133	ATGACTATAGA
33	NM_000320	QDPR	869	879	+	0.643836	0.00133	ATCAAAATAGA
33	NM_001243775	LIMA1	908	918	+	0.643836	0.00133	ATGACTATAGA
33	NM_001042533	RIOX2	924	934	+	0.643836	0.00133	ATGAATAGAGA
33	NM_014062	NOB1	929	939	+	0.643836	0.00133	ATCAatacaga
33	NM_198468	MMS22L	947	957	+	0.643836	0.00133	atggatatgga
33	NM_001159936	EBNA1BP2	944	954	-	0.643836	0.00133	CTGCATATATA
33	NM_022045	MTBP	955	965	-	0.643836	0.00133	ATGCATATATT
33	NM_000289	PFKM	974	984	+	0.643836	0.00133	ATGCTTATACA
33	NM_004219	PTTG1	972	982	-	0.643836	0.00133	ATCAACATAGA
33	NM_000594	TNF	1237	1247	+	0.643836	0.00133	ATGAATAAAGA
33	NM_002804	PSMC3	1	11	-	0.369863	0.0015	GTAAATATATA
33	NM_001017420	ESCO2	1	11	-	0.369863	0.0015	ATTAAAATATA
33	NM_001199838	SNX10	15	25	+	0.369863	0.0015	ttagatatata
33	NM_002266	KPNA2	6	16	-	0.369863	0.0015	ATGAAAATAAA
33	NM_001190799	PLK4	17	27	+	0.369863	0.0015	ATTATTATACA
33	NM_001170803	LARP4	45	55	+	0.369863	0.0015	tttaatataca
33	NM_001114121	CHEK1	48	58	-	0.369863	0.0015	ATGTATATATT
33	NM_001127218	POLD2	49	59	-	0.369863	0.0015	ATAAATATATT
33	NM_032353	VPS25	72	82	+	0.369863	0.0015	ataaataaaca
33	NM_001127708	PRG4	78	88	+	0.369863	0.0015	ATAAGTATATA
33	NM_032353	VPS25	84	94	+	0.369863	0.0015	ataaataaata
33	NM_002915	RFC3	95	105	+	0.369863	0.0015	ATGTAtatatt
33	NM_001874	CPM	91	101	-	0.369863	0.0015	ATCAATAGAAA
33	NM_024592	SRD5A3	92	102	-	0.369863	0.0015	ATAAAAATACA
33	NM_001170406	CDK1	113	123	+	0.369863	0.0015	AGCGATATAAA
33	NM_001170407	CDK1	115	125	+	0.369863	0.0015	ATAACTATACA
33	NM_006554	MTX2	117	127	+	0.369863	0.0015	atgtgtatata
33	NM_001152	SLC25A5	108	118	-	0.369863	0.0015	ATCGAGATAAA
33	NM_006554	MTX2	119	129	+	0.369863	0.0015	gtgtatatata
33	NM_001256879	POLD2	111	121	-	0.369863	0.0015	ATAAATATATT
33	NM_005431	XRCC2	112	122	-	0.369863	0.0015	ATCGATATAAC
33	NM_001017420	ESCO2	116	126	-	0.369863	0.0015	ATAAATAAATA
33	NM_001185156	IL24	127	137	+	0.369863	0.0015	atgtatttaca
33	NM_006554	MTX2	129	139	+	0.369863	0.0015	atgtatatatg
33	NM_001017420	ESCO2	120	130	-	0.369863	0.0015	ATAAATAAATA
33	NM_001159629	SLC27A2	133	143	+	0.369863	0.0015	ATTAATAAATA
33	NM_001017420	ESCO2	124	134	-	0.369863	0.0015	ATAAATAAATA
33	NM_006554	MTX2	137	147	+	0.369863	0.0015	atgtgtatata
33	NM_001017420	ESCO2	128	138	-	0.369863	0.0015	ATAAATAAATA
33	NM_001185156	IL24	128	138	-	0.369863	0.0015	ATGTAAATACA
33	NM_001005502	CPM	148	158	+	0.369863	0.0015	ATGAATAAAAA
33	NM_001097636	GCNT1	139	149	-	0.369863	0.0015	AAGAATATAAA
33	NM_002161	IARS1	143	153	-	0.369863	0.0015	AATGATATACA
33	NM_006554	MTX2	144	154	-	0.369863	0.0015	ATGTACATATA
33	NM_001018113	FANCB	145	155	-	0.369863	0.0015	ATAATTATATA
33	NM_004708	PDCD5	172	182	+	0.369863	0.0015	atctataaata
33	NM_021181	SLAMF7	173	183	+	0.369863	0.0015	ataaatagaca
33	NM_021177	LSM2	176	186	+	0.369863	0.0015	ATGAAGATAAA
33	NM_001130112	RFC5	177	187	+	0.369863	0.0015	ATCTATATTCA
33	NM_016338	IPO11	203	213	+	0.369863	0.0015	ATTGATATCTA
33	NM_014503	UTP20	194	204	-	0.369863	0.0015	ATCTATATATC
33	NM_006554	MTX2	208	218	+	0.369863	0.0015	atgtatatatg
33	NM_024857	ATAD5	201	211	-	0.369863	0.0015	ATTGATTTACA
33	NM_021181	SLAMF7	203	213	-	0.369863	0.0015	ATCTATATATC
33	NM_001251989	GMNN	220	230	-	0.369863	0.0015	ATTAATATGTA
33	NM_006554	MTX2	230	240	+	0.369863	0.0015	ataggtatata
33	NM_001170406	CDK1	238	248	+	0.369863	0.0015	ATAACTATACA
33	NM_080626	BRI3BP	241	251	-	0.369863	0.0015	ATAGACATATA
33	NM_001130862	RAD51AP1	247	257	-	0.369863	0.0015	ATAGAAATACA
33	NM_012474	UCK2	257	267	+	0.369863	0.0015	ATTAAAATACA
33	NM_001004196	CD200	277	287	+	0.369863	0.0015	TTAAATATATA
33	NM_001098786	HILPDA	300	310	+	0.369863	0.0015	ATTAATACACA
33	NM_001243775	LIMA1	313	323	+	0.369863	0.0015	ATGTATACATA
33	NM_022839	MRPS11	367	377	+	0.369863	0.0015	ATGGAAATAAA
33	NM_006666	RUVBL2	408	418	-	0.369863	0.0015	ATAAATATGTA
33	NM_006733	CENPI	449	459	-	0.369863	0.0015	ATGAATATAAT
33	NM_001127708	PRG4	470	480	+	0.369863	0.0015	ACTGATATATA
33	NM_001145521	RAI14	466	476	-	0.369863	0.0015	ATAATTATACA
33	NM_001946	DUSP6	495	505	+	0.369863	0.0015	ATGGATACAAA
33	NM_012460	TIMM9	504	514	+	0.369863	0.0015	ataaataaata
33	NM_012460	TIMM9	508	518	+	0.369863	0.0015	ataaataaata
33	NM_007298	BRCA1	526	536	-	0.369863	0.0015	AAAGATATATA
33	NM_001004196	CD200	558	568	+	0.369863	0.0015	CTGAATATAAA
33	NM_003760	EIF4G3	561	571	+	0.369863	0.0015	ATTATTATACA
33	NM_001199838	SNX10	585	595	+	0.369863	0.0015	ATAAATATATG
33	NM_001067	TOP2A	606	616	-	0.369863	0.0015	GTGGATATAAA
33	NM_001042588	SNUPN	617	627	-	0.369863	0.0015	ATAAATATTCA
33	NM_015029	POP1	634	644	+	0.369863	0.0015	ATAGATATAtg
33	NM_007331	NSD2	631	641	-	0.369863	0.0015	ATAAAAATACA
33	NM_005687	FARSB	658	668	-	0.369863	0.0015	ATAAAGATACA
33	NM_001127708	PRG4	662	672	-	0.369863	0.0015	CTCAATATAAA
33	NR_002837	UBE2MP1	701	711	+	0.369863	0.0015	atgtatacata
33	NM_001127714	HIVEP3	718	728	-	0.369863	0.0015	ACGTATATATA
33	NM_017840	MRPL16	721	731	-	0.369863	0.0015	ATAAATAAATA
33	NM_001127714	HIVEP3	755	765	+	0.369863	0.0015	ATAAATATTTA
33	NM_001127714	HIVEP3	756	766	-	0.369863	0.0015	ATAAATATTTA
33	NM_003760	EIF4G3	762	772	-	0.369863	0.0015	ATGTATATATC
33	NM_005431	XRCC2	767	777	-	0.369863	0.0015	ATTAATACATA
33	NM_006733	CENPI	785	795	-	0.369863	0.0015	ATAAGTATACA
33	NM_001146276	NCEH1	805	815	+	0.369863	0.0015	AAGGATATAAA
33	NM_001130725	PSMB5	809	819	+	0.369863	0.0015	ATTAATATCCA
33	NM_012322	LSM5	832	842	-	0.369863	0.0015	ATTGATTTATA
33	NM_024508	ZBED2	842	852	+	0.369863	0.0015	atgtatacaca
33	NM_001114735	BCL2A1	847	857	+	0.369863	0.0015	ataggtataca
33	NM_198709	ARSB	847	857	+	0.369863	0.0015	atagataaata
33	NM_178014	TUBB	846	856	-	0.369863	0.0015	ATTGTTATATA
33	NM_001199838	SNX10	876	886	+	0.369863	0.0015	ATTAAGATATA
33	NM_024508	ZBED2	868	878	-	0.369863	0.0015	ATGTATGTATA
33	NM_014062	NOB1	880	890	+	0.369863	0.0015	ataaataaata
33	NM_001144932	PSMB5	884	894	+	0.369863	0.0015	ATTAATATCCA
33	NM_001114636	FANCL	876	886	-	0.369863	0.0015	ATAATTATACA
33	NM_198709	ARSB	880	890	-	0.369863	0.0015	GTGTATATATA
33	NR_037607	UCHL5	883	893	-	0.369863	0.0015	GTAAATATACA
33	NM_001042581	SNUPN	890	900	-	0.369863	0.0015	ATAAATATTCA
33	NM_001256834	AURKB	895	905	-	0.369863	0.0015	ATAAAAATACA
33	NM_001113547	LIMA1	910	920	+	0.369863	0.0015	ATAAATATTTA
33	NM_001146152	CYP51A1	915	925	+	0.369863	0.0015	ATAAATGTACA
33	NM_024508	ZBED2	909	919	-	0.369863	0.0015	ATGTATACACA
33	NM_001130846	AIFM1	933	943	+	0.369863	0.0015	ataaataaata
33	NM_001007239	EEF1AKNMT	936	946	+	0.369863	0.0015	ATAAATATATC
33	NM_080660	ZC3HAV1L	928	938	-	0.369863	0.0015	ATAAAAATACA
33	NM_181503	EXOSC8	960	970	+	0.369863	0.0015	ataaaaatata
33	NM_005003	NDUFAB1	971	981	+	0.369863	0.0015	aaaaatatata
33	NM_000373	UMPS	962	972	-	0.369863	0.0015	TTAAATATACA
33	NM_198709	ARSB	964	974	-	0.369863	0.0015	ATAAATATGCA
33	NM_005003	NDUFAB1	978	988	-	0.369863	0.0015	ATTATTATATA
33	NM_178014	TUBB	1346	1356	-	0.369863	0.0015	ATTGTTATATA
33	NM_001003696	ATP5PF	6	16	-	-0.0616438	0.00165	ATGCGTACAGA
33	NM_001008396	WDHD1	12	22	-	-0.0616438	0.00165	ATGCGGATAGA
33	NM_144563	RPIA	20	30	-	-0.0616438	0.00165	GTCCATCTAGA
33	NM_001199199	AK2	29	39	-	-0.0616438	0.00165	AGGCATCTAGA
33	NM_001167941	WDR76	41	51	+	-0.0616438	0.00165	atccctaaaga
33	NM_022754	SFXN1	46	56	+	-0.0616438	0.00165	ctccataaaga
33	NM_001142463	DKC1	65	75	-	-0.0616438	0.00165	ATCCAGCTAGA
33	NM_001037631	CTLA4	68	78	-	-0.0616438	0.00165	ATCCATTTAGC
33	NM_001100620	TROAP	74	84	-	-0.0616438	0.00165	ATGCCCATAGA
33	NM_024745	SHCBP1	87	97	+	-0.0616438	0.00165	ATCCAGATAGG
33	NM_001170407	CDK1	99	109	+	-0.0616438	0.00165	ACGCATTTAGA
33	NM_018509	LRRC59	100	110	+	-0.0616438	0.00165	atgcttttaga
33	NM_000373	UMPS	103	113	-	-0.0616438	0.00165	CTCCAAATAGA
33	NM_020440	PTGFRN	106	116	-	-0.0616438	0.00165	ATGCAGATAGG
33	NM_016059	PPIL1	111	121	-	-0.0616438	0.00165	AGGCATATGGA
33	NM_003384	VRK1	146	156	+	-0.0616438	0.00165	CTGCCTATAGA
33	NM_001256834	AURKB	148	158	+	-0.0616438	0.00165	ATCCTTagaga
33	NM_032966	CXCR5	151	161	+	-0.0616438	0.00165	gtgcatattga
33	NM_000819	GART	166	176	+	-0.0616438	0.00165	GTGCATAAAGA
33	NM_000532	PCCB	166	176	+	-0.0616438	0.00165	atccagatagt
33	NM_013451	MYOF	187	197	-	-0.0616438	0.00165	CTGCATTTAGA
33	NM_001242796	NUP93	200	210	+	-0.0616438	0.00165	ATGCATATGGC
33	NM_001512	GSTA4	202	212	+	-0.0616438	0.00165	ATGCATTCAGA
33	NM_001097636	GCNT1	204	214	+	-0.0616438	0.00165	ttccatagaga
33	NM_006406	PRDX4	207	217	+	-0.0616438	0.00165	AAGCATATAGG
33	NM_001034833	NHP2	201	211	-	-0.0616438	0.00165	ATGCATCAAGA
33	NM_001170406	CDK1	222	232	+	-0.0616438	0.00165	ACGCATTTAGA
33	NM_001798	CDK2	232	242	+	-0.0616438	0.00165	ATCCCTACAGA
33	NM_001128826	NCS1	228	238	-	-0.0616438	0.00165	ATCCATAAAGT
33	NM_001079515	TBCE	240	250	-	-0.0616438	0.00165	ATGCGTATTGA
33	NM_001243385	PARVB	243	253	-	-0.0616438	0.00165	ATGCACAAAGA
33	NM_002154	HSPA4	258	268	-	-0.0616438	0.00165	CTGCATAGAGA
33	NM_001031720	GSTCD	349	359	+	-0.0616438	0.00165	AACCATTTAGA
33	NM_002271	IPO5	344	354	-	-0.0616438	0.00165	AGGCATTTAGA
33	NM_001002027	ATP5MC1	356	366	-	-0.0616438	0.00165	ATGCGGATAGA
33	NM_001008708	CHAC2	427	437	-	-0.0616438	0.00165	ATCCAGAAAGA
33	NM_018321	BRIX1	456	466	+	-0.0616438	0.00165	AACCATAGAGA
33	NM_016027	LACTB2	465	475	-	-0.0616438	0.00165	ATCCAGATAGG
33	NM_022045	MTBP	500	510	-	-0.0616438	0.00165	ATCCAAACAGA
33	NM_015590	GPATCH4	520	530	+	-0.0616438	0.00165	AACCATAGAGA
33	NM_001946	DUSP6	515	525	-	-0.0616438	0.00165	ATCCATTGAGA
33	NM_001114735	BCL2A1	551	561	-	-0.0616438	0.00165	ATGCAAACAGA
33	NM_001258214	IL12RB2	566	576	-	-0.0616438	0.00165	AGCCATAGAGA
33	NM_003760	EIF4G3	578	588	+	-0.0616438	0.00165	TTCCATAAAGA
33	NM_133334	NSD2	580	590	+	-0.0616438	0.00165	GTGCATAAAGA
33	NM_001256670	DPP3	593	603	+	-0.0616438	0.00165	ATCCATACTGA
33	NM_001042533	RIOX2	623	633	+	-0.0616438	0.00165	GTCCATATGGA
33	NM_001256849	POLD1	634	644	+	-0.0616438	0.00165	AGGCACATAGA
33	NM_001042533	RIOX2	624	634	-	-0.0616438	0.00165	TTCCATATGGA
33	NM_001097635	GCNT1	629	639	-	-0.0616438	0.00165	ATGCATCTGGA
33	NM_000884	IMPDH2	648	658	+	-0.0616438	0.00165	ATGCGTATAGC
33	NM_001114735	BCL2A1	736	746	+	-0.0616438	0.00165	atccttgtaga
33	NM_013237	PRELID1	770	780	+	-0.0616438	0.00165	ATCCCTATAGG
33	NM_001173516	MAP7D3	763	773	-	-0.0616438	0.00165	ATCCATGTCGA
33	NM_182513	SPC24	858	868	+	-0.0616438	0.00165	aagcatagaga
33	NM_001243571	MTMR2	876	886	+	-0.0616438	0.00165	ATGCAAAAAGA
33	NM_001160210	SLC25A13	882	892	+	-0.0616438	0.00165	ATCCAAAAAGA
33	NM_001012267	CENPP	873	883	-	-0.0616438	0.00165	ATCCACACAGA
33	NM_001007027	ALG8	884	894	+	-0.0616438	0.00165	Atccagctaga
33	NM_001099669	HIGD1A	892	902	+	-0.0616438	0.00165	atgcagacaga
33	NM_001077511	TCF19	890	900	-	-0.0616438	0.00165	ATCCTAATAGA
33	NM_024096	DCTPP1	916	926	-	-0.0616438	0.00165	ATCCAAATAGT
33	NM_001135821	FDPS	918	928	-	-0.0616438	0.00165	ATCCATATGGT
33	NM_014317	PDSS1	962	972	-	-0.0616438	0.00165	GTCCATATAGC
33	NM_001099668	HIGD1A	985	995	+	-0.0616438	0.00165	atgcagacaga
33	NM_002047	GARS1	978	988	-	-0.0616438	0.00165	ATCCAAAAAGA
33	NM_001243775	LIMA1	980	990	-	-0.0616438	0.00165	ATGCCTAAAGA
33	NM_001256670	DPP3	990	1000	+	-0.0616438	0.00165	AGGCATTTAGA
33	NM_000594	TNF	1038	1048	+	-0.0616438	0.00165	atgcagaaaga
33	NM_001077511	TCF19	1890	1900	-	-0.0616438	0.00165	ATCCTAATAGA
27	NM_001012507	CENPW	1	7	+	6.5	0.00229	ataacat
27	NM_001142725	ERI2	2	8	+	6.5	0.00229	ataaatt
27	NM_000016	ACADM	2	8	+	6.5	0.00229	ATAGAAT
27	NM_001164410	CDK5	2	8	+	6.5	0.00229	CTAAAAT
27	NM_014783	ARHGAP11A	3	9	+	6.5	0.00229	ATAAGAT
27	NM_001170407	CDK1	3	9	+	6.5	0.00229	ATAAATT
27	NM_006101	NDC80	4	10	+	6.5	0.00229	ATCAAAT
27	NM_001012507	CENPW	6	12	+	6.5	0.00229	ataatat
27	NM_001142725	ERI2	6	12	+	6.5	0.00229	attaaat
27	NM_001242796	NUP93	9	15	+	6.5	0.00229	ATATAAT
27	NM_002106	H2AZ1	9	15	+	6.5	0.00229	ATAGAAT
27	NM_001170406	CDK1	9	15	+	6.5	0.00229	ttaaaat
27	NM_001128431	SLC39A14	9	15	+	6.5	0.00229	ATATAAT
27	NM_024096	DCTPP1	10	16	+	6.5	0.00229	AAAAAAT
27	NM_001128431	SLC39A14	11	17	+	6.5	0.00229	ATAATAT
27	NM_024508	ZBED2	12	18	+	6.5	0.00229	ATAAAGT
27	NM_006406	PRDX4	12	18	+	6.5	0.00229	ataaaag
27	NM_001130851	CDKN3	14	20	+	6.5	0.00229	aaaaaat
27	NM_020243	TOMM22	17	23	+	6.5	0.00229	ATAAAGT
27	NM_001114636	FANCL	18	24	+	6.5	0.00229	AAAAAAT
27	NM_002791	PSMA6	18	24	+	6.5	0.00229	AGAAAAT
27	NM_016653	MAP3K20	19	25	+	6.5	0.00229	TTAAAAT
27	NM_014252	SLC25A15	20	26	+	6.5	0.00229	ATATAAT
27	NM_006739	MCM5	22	28	+	6.5	0.00229	atgaaat
27	NM_001114121	CHEK1	23	29	+	6.5	0.00229	AGAAAat
27	NM_024057	NUP37	23	29	+	6.5	0.00229	ATAAACT
[truncated: 19,042 more rows]

## Sheet: Up regulated genes
motif_id	sequence_name	Gene symbol	start	stop	strand	score	p-value	matched_sequence
33	NM_001164343	ZBTB20	178	188	+	17.3014	3.1e-06	atacatataaa
33	NM_018326	GIMAP4	803	813	+	17.3014	3.1e-06	ATTTATATAGA
33	NM_003328	TXK	11	21	+	17.0274	4.43e-06	ATATATATAAA
33	NM_003328	TXK	6	16	-	17.0274	4.43e-06	ATATATATAAA
33	NM_182948	PRKACB	281	291	+	17.0274	4.43e-06	ATATATATAAA
33	NM_001130518	CSGALNACT1	928	938	-	17.0274	4.43e-06	ATATATATAAA
33	NM_001100594	SNRK	100	110	-	12.0753	1.1e-05	ATACATATATA
33	NM_001100594	SNRK	132	142	-	12.0753	1.1e-05	ATACATATACA
33	NM_001195608	PLEKHA1	831	841	+	12.0753	1.1e-05	atacatatata
33	NM_001130518	CSGALNACT1	909	919	-	12.0753	1.1e-05	ATACATATATA
33	NM_001130518	CSGALNACT1	961	971	+	12.0753	1.1e-05	attcatatata
33	NM_003328	TXK	5	15	+	11.8014	1.69e-05	ATTTATATATA
33	NM_003328	TXK	9	19	+	11.8014	1.69e-05	ATATATATATA
33	NM_003328	TXK	8	18	-	11.8014	1.69e-05	ATATATATATA
33	NM_174912	FAAH2	82	92	+	11.8014	1.69e-05	ATATATATATA
33	NM_000239	LYZ	103	113	+	11.8014	1.69e-05	ataaatataaa
33	NM_001100594	SNRK	96	106	-	11.8014	1.69e-05	ATATATATACA
33	NM_002258	KLRB1	224	234	+	11.8014	1.69e-05	ATTAATATAAA
33	NM_001162497	LPAR6	518	528	-	11.8014	1.69e-05	ATTAATATAAA
33	NM_001130518	CSGALNACT1	931	941	+	11.8014	1.69e-05	atatatatata
33	NM_001130518	CSGALNACT1	933	943	+	11.8014	1.69e-05	atatatatata
33	NM_001130518	CSGALNACT1	935	945	+	11.8014	1.69e-05	atatatataca
33	NM_001130518	CSGALNACT1	930	940	-	11.8014	1.69e-05	ATATATATATA
33	NM_001130518	CSGALNACT1	932	942	-	11.8014	1.69e-05	ATATATATATA
33	NM_206929	SYTL2	92	102	+	11.3699	3.6e-05	ATACATAAAGA
33	NM_001130715	PLAC8	97	107	+	11.3699	3.6e-05	ATACATATTGA
33	NM_001199934	SESN1	8	18	-	11.0959	8.24e-05	ATTCATAGAAA
33	NM_001145097	SKIL	89	99	-	11.0959	8.24e-05	ATTCATTTAAA
33	NM_021622	PLEKHA1	171	181	-	11.0959	8.24e-05	ATTTATTTAGA
33	NM_182948	PRKACB	278	288	-	11.0959	8.24e-05	ATATATATAGT
33	NM_020801	ARRDC3	289	299	-	11.0959	8.24e-05	ATTTTTATAGA
33	NM_007124	UTRN	703	713	-	11.0959	8.24e-05	ATACATAAAAA
33	NM_001130518	CSGALNACT1	907	917	-	11.0959	8.24e-05	ACATATATAGA
33	NM_001145097	SKIL	912	922	-	11.0959	8.24e-05	ATACATATTAA
33	NM_018284	GBP3	912	922	-	11.0959	8.24e-05	ATTCATGTAAA
33	NM_001164687	THEMIS	967	977	-	11.0959	8.24e-05	ATTTATTTAGA
33	NM_001001895	UBASH3A	11	21	+	11.0959	8.24e-05	acacatataaa
33	NM_001242862	PRKACB	50	60	+	11.0959	8.24e-05	ATACAGATAAA
33	NM_001164342	ZBTB20	60	70	+	11.0959	8.24e-05	ATTCATTTAAA
33	NM_001242466	PIK3R1	115	125	+	11.0959	8.24e-05	ATTCATCTAAA
33	NM_001164343	ZBTB20	142	152	+	11.0959	8.24e-05	atatataaaga
33	NM_020725	ATXN7L1	152	162	+	11.0959	8.24e-05	ATTTATTTAGA
33	NM_006639	CYSLTR1	449	459	+	11.0959	8.24e-05	ATATATACAGA
33	NM_198269	HIPK1	469	479	+	11.0959	8.24e-05	atttataaaga
33	NM_198269	HIPK1	635	645	+	11.0959	8.24e-05	ATTTACATAGA
33	NM_181504	PIK3R1	647	657	+	11.0959	8.24e-05	TTTTATATAGA
33	NM_001042495	SLC12A6	824	834	+	11.0959	8.24e-05	ATACAAATAAA
33	NM_001195608	PLEKHA1	835	845	+	11.0959	8.24e-05	atatatattga
33	NM_152321	ERP27	869	879	+	11.0959	8.24e-05	atacatattaa
33	NM_001145353	ELF1	872	882	+	11.0959	8.24e-05	ATACATAGAAA
33	NM_001145153	TMEM71	943	953	+	11.0959	8.24e-05	ATTTCTATAGA
33	NM_001145353	ELF1	958	968	+	11.0959	8.24e-05	ATACATTTAAA
33	NM_001199573	TRIM22	39	49	-	10.8219	0.000111	ATTTTTATAAA
33	NM_002104	GZMK	63	73	-	10.8219	0.000111	ATATTTATAAA
33	NM_001199942	DOP1A	68	78	-	10.8219	0.000111	ATATATAAAAA
33	NM_001199942	DOP1A	70	80	-	10.8219	0.000111	AAATATATAAA
33	NM_006720	ABLIM1	80	90	-	10.8219	0.000111	ATTTATGTAAA
33	NM_018326	GIMAP4	254	264	-	10.8219	0.000111	ATTTATTTAAA
33	NM_001042437	ST3GAL5	272	282	-	10.8219	0.000111	ATTTTTATAAA
33	NM_001193307	SAMD9	361	371	-	10.8219	0.000111	ATATATGTAAA
33	NM_006495	EVI2B	379	389	-	10.8219	0.000111	CTTTATATAAA
33	NM_152321	ERP27	681	691	-	10.8219	0.000111	ATTTAAATAAA
33	NM_001243093	FYB1	747	757	-	10.8219	0.000111	AGTTATATAAA
33	NM_005767	LPAR6	754	764	-	10.8219	0.000111	ATATATAAAAA
33	NM_005767	LPAR6	756	766	-	10.8219	0.000111	AAATATATAAA
33	NM_001130518	CSGALNACT1	926	936	-	10.8219	0.000111	ATATATAAAAA
33	NM_001199573	TRIM22	38	48	+	10.8219	0.000111	atttataaaaa
33	NM_001164343	ZBTB20	126	136	+	10.8219	0.000111	aattatataaa
33	NM_001003407	ABLIM1	139	149	+	10.8219	0.000111	ATATATGTAAA
33	NM_001164343	ZBTB20	140	150	+	10.8219	0.000111	aaatatataaa
33	NM_006495	EVI2B	378	388	+	10.8219	0.000111	ttttatataaa
33	NM_007124	UTRN	451	461	+	10.8219	0.000111	AAATATATAAA
33	NM_005290	GPR15	497	507	+	10.8219	0.000111	ATTTATACAAA
33	NM_020711	ERMN	617	627	+	10.8219	0.000111	ATTTACATAAA
33	NM_152321	ERP27	684	694	+	10.8219	0.000111	ATTTAAATAAA
33	NM_198269	HIPK1	836	846	+	10.8219	0.000111	GTATATATAAA
33	NM_001145353	ELF1	934	944	+	10.8219	0.000111	ATTTATATAAG
33	NM_002943	RORA	947	957	+	10.8219	0.000111	Atttaaataaa
33	NM_001130518	CSGALNACT1	965	975	+	10.8219	0.000111	atatatacaaa
27	NM_019600	FAM214A	4	10	+	12.7055	0.000118	ATAAAAT
27	NM_002892	ARID4A	24	30	+	12.7055	0.000118	ATAAAAT
27	NM_001017373	SAMD3	38	44	+	12.7055	0.000118	ataaaat
27	NM_005816	CD96	35	41	-	12.7055	0.000118	ATAAAAT
27	NM_001130715	PLAC8	41	47	+	12.7055	0.000118	ATAAAAT
27	NM_001242862	PRKACB	56	62	+	12.7055	0.000118	ATAAAAT
27	NM_021622	PLEKHA1	66	72	-	12.7055	0.000118	ATAAAAT
27	NM_001008540	CXCR4	77	83	-	12.7055	0.000118	ATAAAAT
27	NM_182948	PRKACB	132	138	+	12.7055	0.000118	ATAAAAT
27	NM_001164343	ZBTB20	132	138	+	12.7055	0.000118	ataaaat
27	NM_001256702	USP3	133	139	+	12.7055	0.000118	ATAAAAT
27	NM_001164343	ZBTB20	137	143	+	12.7055	0.000118	ataaaat
27	NM_018284	GBP3	141	147	-	12.7055	0.000118	ATAAAAT
27	NM_001003407	ABLIM1	172	178	-	12.7055	0.000118	ATAAAAT
27	NM_001017373	SAMD3	181	187	-	12.7055	0.000118	ATAAAAT
27	NM_005135	SLC12A6	202	208	-	12.7055	0.000118	ATAAAAT
27	NM_001145110	NELL2	213	219	+	12.7055	0.000118	ATAAAAT
27	NM_001003407	ABLIM1	247	253	-	12.7055	0.000118	ATAAAAT
27	NM_001164687	THEMIS	254	260	+	12.7055	0.000118	ATAAAAT
27	NM_144975	SLFN5	261	267	+	12.7055	0.000118	ataaaat
27	NM_006851	GLIPR1	258	264	-	12.7055	0.000118	ATAAAAT
27	NM_144975	SLFN5	270	276	+	12.7055	0.000118	ataaaat
27	NM_018326	GIMAP4	274	280	+	12.7055	0.000118	ataaaat
27	NM_144975	SLFN5	275	281	+	12.7055	0.000118	ataaaat
27	NM_001195608	PLEKHA1	271	277	-	12.7055	0.000118	ATAAAAT
27	NM_001193307	SAMD9	285	291	+	12.7055	0.000118	ATAAAAT
27	NM_172373	ELF1	294	300	-	12.7055	0.000118	ATAAAAT
27	NM_001009959	ERMN	303	309	-	12.7055	0.000118	ATAAAAT
27	NM_020801	ARRDC3	331	337	+	12.7055	0.000118	ATAAAAT
27	NM_174896	C1orf162	341	347	+	12.7055	0.000118	ataaaat
27	NM_001164347	ZBTB20	367	373	+	12.7055	0.000118	ATAAAAT
27	NM_006495	EVI2B	377	383	-	12.7055	0.000118	ATAAAAT
27	NM_014499	P2RY10	398	404	+	12.7055	0.000118	ATAAAAT
27	NM_001243093	FYB1	402	408	+	12.7055	0.000118	ATAAAAT
27	NM_001242860	PRKACB	405	411	-	12.7055	0.000118	ATAAAAT
27	NM_001145110	NELL2	407	413	-	12.7055	0.000118	ATAAAAT
27	NM_007124	UTRN	448	454	+	12.7055	0.000118	ATAAAAT
27	NM_001164343	ZBTB20	452	458	+	12.7055	0.000118	ATAAAAT
27	NM_000700	ANXA1	471	477	+	12.7055	0.000118	ATAAAAT
27	NM_001145353	ELF1	614	620	+	12.7055	0.000118	ATAAAAT
27	NM_001242466	PIK3R1	622	628	-	12.7055	0.000118	ATAAAAT
27	NM_001111031	ACVR1C	654	660	+	12.7055	0.000118	ATAAAAT
27	NM_173496	MPP7	665	671	+	12.7055	0.000118	ataaaat
27	NM_001145353	ELF1	663	669	-	12.7055	0.000118	ATAAAAT
27	NM_006472	TXNIP	672	678	-	12.7055	0.000118	ATAAAAT
27	NM_001111031	ACVR1C	698	704	+	12.7055	0.000118	ATAAAAT
27	NM_003783	B3GALT2	710	716	-	12.7055	0.000118	ATAAAAT
27	NM_001005474	NFKBIZ	716	722	-	12.7055	0.000118	ATAAAAT
27	NM_172373	ELF1	727	733	+	12.7055	0.000118	ATAAAAT
27	NM_001145097	SKIL	803	809	-	12.7055	0.000118	ATAAAAT
27	NM_022739	SMURF2	805	811	-	12.7055	0.000118	ATAAAAT
27	NM_002313	ABLIM1	817	823	-	12.7055	0.000118	ATAAAAT
27	NM_001012967	DDX60L	855	861	-	12.7055	0.000118	ATAAAAT
27	NM_001242857	PRKACB	861	867	-	12.7055	0.000118	ATAAAAT
27	NM_001206729	AKT3	884	890	+	12.7055	0.000118	ATAAAAT
27	NM_001042572	CHD2	884	890	-	12.7055	0.000118	ATAAAAT
27	NM_198269	HIPK1	894	900	-	12.7055	0.000118	ATAAAAT
27	NM_001164687	THEMIS	911	917	+	12.7055	0.000118	ATAAAAT
27	NM_007249	KLF12	919	925	+	12.7055	0.000118	ATAAAAT
27	NM_006495	EVI2B	922	928	-	12.7055	0.000118	ATAAAAT
27	NM_007124	UTRN	944	950	+	12.7055	0.000118	ATAAAAT
27	NM_017631	DDX60	947	953	+	12.7055	0.000118	ataaaaT
27	NM_001199573	TRIM22	953	959	-	12.7055	0.000118	ATAAAAT
27	NM_018284	GBP3	960	966	-	12.7055	0.000118	ATAAAAT
27	NM_001017373	SAMD3	961	967	-	12.7055	0.000118	ATAAAAT
27	NM_004071	CLK1	967	973	+	12.7055	0.000118	ataaaaT
27	NM_001081	CUBN	985	991	+	12.7055	0.000118	ataaaat
16	NM_181358	HIPK1	8	14	+	12.7055	0.000118	AATATAT
16	NM_152501	PYHIN1	10	16	-	12.7055	0.000118	AATATAT
16	NM_001098200	GPR18	21	27	+	12.7055	0.000118	AAtatat
16	NM_001098200	GPR18	22	28	-	12.7055	0.000118	AATATAT
16	NM_001162497	LPAR6	52	58	-	12.7055	0.000118	AATATAT
16	NM_002313	ABLIM1	60	66	-	12.7055	0.000118	AATATAT
16	NM_001242466	PIK3R1	70	76	-	12.7055	0.000118	AATATAT
16	NM_001199942	DOP1A	73	79	-	12.7055	0.000118	AATATAT
16	NM_174912	FAAH2	81	87	+	12.7055	0.000118	AATATAT
16	NM_001003407	ABLIM1	138	144	+	12.7055	0.000118	AATATAT
16	NM_001164343	ZBTB20	141	147	+	12.7055	0.000118	aatatat
16	NM_001164342	ZBTB20	222	228	+	12.7055	0.000118	AATATAT
16	NM_001184727	GPRASP1	219	225	-	12.7055	0.000118	AATATAT
16	NM_001164342	ZBTB20	223	229	-	12.7055	0.000118	AATATAT
16	NM_001145110	NELL2	231	237	+	12.7055	0.000118	AATATAT
16	NM_001145110	NELL2	232	238	-	12.7055	0.000118	AATATAT
16	NM_001003407	ABLIM1	312	318	+	12.7055	0.000118	AATATAT
16	NM_001160154	MGAT4A	322	328	+	12.7055	0.000118	AATATAT
16	NM_181504	PIK3R1	318	324	-	12.7055	0.000118	AATATAT
16	NM_182948	PRKACB	320	326	-	12.7055	0.000118	AATATAT
16	NM_001160154	MGAT4A	323	329	-	12.7055	0.000118	AATATAT
16	NM_001099410	GPRASP1	336	342	-	12.7055	0.000118	AATATAT
16	NM_001042497	SLC12A6	372	378	+	12.7055	0.000118	AATATAT
16	NM_001042497	SLC12A6	373	379	-	12.7055	0.000118	AATATAT
16	NM_002258	KLRB1	403	409	-	12.7055	0.000118	AATATAT
16	NM_001170553	VSIG1	439	445	+	12.7055	0.000118	AATATAT
16	NM_006639	CYSLTR1	448	454	+	12.7055	0.000118	AATATAT
16	NM_007124	UTRN	452	458	+	12.7055	0.000118	AATATAT
16	NM_001037340	PDE4B	469	475	-	12.7055	0.000118	AATATAT
16	NM_001195608	PLEKHA1	534	540	+	12.7055	0.000118	aatatat
16	NM_001145110	NELL2	583	589	+	12.7055	0.000118	aatatat
16	NM_001098200	GPR18	583	589	-	12.7055	0.000118	AATATAT
16	NM_016388	TRAT1	595	601	-	12.7055	0.000118	AATATAT
16	NM_006495	EVI2B	625	631	+	12.7055	0.000118	AATATAT
16	NM_006495	EVI2B	626	632	-	12.7055	0.000118	AATATAT
16	NM_001130715	PLAC8	638	644	+	12.7055	0.000118	AATATAT
16	NM_001017373	SAMD3	641	647	+	12.7055	0.000118	AATATAT
16	NM_018284	GBP3	659	665	+	12.7055	0.000118	AATATAT
16	NM_018284	GBP3	660	666	-	12.7055	0.000118	AATATAT
16	NM_005127	CLEC2B	677	683	+	12.7055	0.000118	AATATAT
16	NM_198269	HIPK1	680	686	+	12.7055	0.000118	AATATAT
16	NM_005127	CLEC2B	678	684	-	12.7055	0.000118	AATATAT
16	NM_005767	LPAR6	759	765	-	12.7055	0.000118	AATATAT
16	NM_172373	ELF1	770	776	-	12.7055	0.000118	AATATAT
16	NM_016388	TRAT1	785	791	+	12.7055	0.000118	AATATAT
16	NM_016388	TRAT1	786	792	-	12.7055	0.000118	AATATAT
16	NM_174896	C1orf162	808	814	+	12.7055	0.000118	AATATAT
16	NM_174896	C1orf162	809	815	-	12.7055	0.000118	AATATAT
16	NM_152604	ZNF383	820	826	-	12.7055	0.000118	AATATAT
16	NM_001195608	PLEKHA1	837	843	-	12.7055	0.000118	AATATAT
16	NM_001011657	ZMAT1	852	858	+	12.7055	0.000118	AATATAT
16	NM_001002264	EPSTI1	858	864	+	12.7055	0.000118	AATATAT
16	NM_001017534	CARD16	864	870	+	12.7055	0.000118	AATATAT
16	NM_001002264	EPSTI1	859	865	-	12.7055	0.000118	AATATAT
16	NM_001243093	FYB1	865	871	-	12.7055	0.000118	AATATAT
16	NM_001170553	VSIG1	881	887	-	12.7055	0.000118	AATATAT
16	NM_031885	BBS2	905	911	-	12.7055	0.000118	AATATAT
16	NM_017631	DDX60	916	922	+	12.7055	0.000118	aatatat
16	NM_001242860	PRKACB	916	922	+	12.7055	0.000118	aatatat
16	NM_001145353	ELF1	912	918	-	12.7055	0.000118	AATATAT
16	NM_001242860	PRKACB	917	923	-	12.7055	0.000118	AATATAT
16	NM_005127	CLEC2B	950	956	+	12.7055	0.000118	AATATAT
16	NM_001130518	CSGALNACT1	956	962	+	12.7055	0.000118	aatatat
16	NM_005127	CLEC2B	951	957	-	12.7055	0.000118	AATATAT
16	NM_172373	ELF1	952	958	-	12.7055	0.000118	AATATAT
16	NM_001130518	CSGALNACT1	957	963	-	12.7055	0.000118	AATATAT
33	NM_001100594	SNRK	106	116	-	6.57534	0.000122	ATGTATATACA
33	NM_182948	PRKACB	319	329	-	6.57534	0.000122	ATTAATATATA
33	NM_001130518	CSGALNACT1	936	946	-	6.57534	0.000122	ATGTATATATA
33	NM_014499	P2RY10	8	18	+	6.57534	0.000122	ataaatataca
33	NM_001100594	SNRK	95	105	+	6.57534	0.000122	atgtatatata
33	NM_001100594	SNRK	105	115	+	6.57534	0.000122	atgtatataca
33	NM_000202	IDS	137	147	+	6.57534	0.000122	ATGGATATAAA
33	NM_174912	FAAH2	69	79	+	6.14384	0.000138	ATGCATATGGA
33	NM_001037340	PDE4B	867	877	+	6.14384	0.000138	ATGCATTTAGA
30	NM_019600	FAM214A	2	8	+	11.726	0.000235	AAATAAA
30	NM_001465	FYB1	7	13	+	11.726	0.000235	AAATAAA
30	NM_001199942	DOP1A	9	15	+	11.726	0.000235	AAATATA
30	NM_014499	P2RY10	10	16	+	11.726	0.000235	aaatata
30	NM_001098200	GPR18	5	11	-	11.726	0.000235	AAATAAA
30	NM_001098200	GPR18	20	26	+	11.726	0.000235	AAAtata
30	NM_002269	KPNA5	23	29	+	11.726	0.000235	AAATAAA
30	NM_001080435	WHAMM	25	31	+	11.726	0.000235	AAATAAA
30	NM_001098200	GPR18	23	29	-	11.726	0.000235	AAATATA
30	NM_006813	PNRC1	29	35	+	11.726	0.000235	AAATAAA
30	NM_006738	AKAP13	25	31	-	11.726	0.000235	AAATATA
30	NM_001265597	ZNF211	34	40	+	11.726	0.000235	aaataaa
30	NM_001001895	UBASH3A	38	44	+	11.726	0.000235	aaataaa
30	NM_006639	CYSLTR1	38	44	+	11.726	0.000235	AAATAAA
30	NM_182948	PRKACB	34	40	-	11.726	0.000235	AAATAAA
30	NM_001160154	MGAT4A	35	41	-	11.726	0.000235	AAATATA
30	NM_001199573	TRIM22	35	41	-	11.726	0.000235	AAATAAA
30	NM_001017373	SAMD3	41	47	+	11.726	0.000235	aaataaa
30	NM_001037339	PDE4B	42	48	+	11.726	0.000235	AAATAAA
30	NM_001003927	EVI2A	40	46	-	11.726	0.000235	AAATAAA
30	NM_021622	PLEKHA1	44	50	-	11.726	0.000235	AAATAAA
30	NM_001164687	THEMIS	53	59	+	11.726	0.000235	AAATAAA
30	NM_018371	CSGALNACT1	48	54	-	11.726	0.000235	AAATAAA
30	NM_001042572	CHD2	52	58	-	11.726	0.000235	AAATAAA
30	NM_001162497	LPAR6	53	59	-	11.726	0.000235	AAATATA
30	NM_001164342	ZBTB20	68	74	+	11.726	0.000235	AAATATA
30	NM_001145110	NELL2	70	76	+	11.726	0.000235	AAATATA
30	NM_005290	GPR15	73	79	+	11.726	0.000235	AAATAAA
30	NM_001242466	PIK3R1	71	77	-	11.726	0.000235	AAATATA
30	NM_001199942	DOP1A	74	80	-	11.726	0.000235	AAATATA
30	NM_174912	FAAH2	80	86	+	11.726	0.000235	AAATATA
30	NM_007005	TLE4	81	87	-	11.726	0.000235	AAATAAA
30	NM_014314	DDX58	88	94	+	11.726	0.000235	aaataaa
30	NM_001142749	ELAPOR2	89	95	+	11.726	0.000235	AAATAAA
30	NM_001017534	CARD16	86	92	-	11.726	0.000235	AAATAAA
30	NM_001003927	EVI2A	87	93	-	11.726	0.000235	AAATAAA
30	NM_001620	AHNAK	96	102	+	11.726	0.000235	AAATAAA
30	NM_001080435	WHAMM	92	98	-	11.726	0.000235	AAATATA
30	NM_001128596	TC2N	98	104	+	11.726	0.000235	aaataaa
30	NM_001242466	PIK3R1	93	99	-	11.726	0.000235	AAATAAA
30	NM_000239	LYZ	105	111	+	11.726	0.000235	aaatata
30	NM_001130715	PLAC8	107	113	+	11.726	0.000235	AAATAAA
30	NM_001145008	BTN3A1	110	116	-	11.726	0.000235	AAATAAA
30	NM_017644	KLHL24	119	125	+	11.726	0.000235	AAATAAA
30	NM_001164342	ZBTB20	119	125	-	11.726	0.000235	AAATAAA
30	NM_015358	MORC3	119	125	-	11.726	0.000235	AAATAAA
30	NM_172373	ELF1	131	137	+	11.726	0.000235	AAATAAA
30	NM_001164343	ZBTB20	135	141	+	11.726	0.000235	aaataaa
30	NM_001164343	ZBTB20	140	146	+	11.726	0.000235	aaatata
30	NM_001077203	SENP7	144	150	+	11.726	0.000235	AAATAAA
30	NM_002258	KLRB1	146	152	+	11.726	0.000235	AAATAAA
30	NM_005290	GPR15	154	160	+	11.726	0.000235	AAATAAA
30	NM_181358	HIPK1	149	155	-	11.726	0.000235	AAATAAA
30	NM_020725	ATXN7L1	153	159	-	11.726	0.000235	AAATAAA
30	NM_021622	PLEKHA1	174	180	+	11.726	0.000235	AAATAAA
30	NM_174912	FAAH2	176	182	+	11.726	0.000235	AAATAAA
30	NM_001164116	CASS4	171	177	-	11.726	0.000235	AAATAAA
30	NM_001199573	TRIM22	179	185	-	11.726	0.000235	AAATAAA
30	NM_005814	GPA33	189	195	+	11.726	0.000235	AAATAAA
30	NM_001199573	TRIM22	202	208	+	11.726	0.000235	AAATATA
30	NM_007249	KLF12	206	212	+	11.726	0.000235	AAATAAA
30	NM_001005404	YPEL2	207	213	+	11.726	0.000235	AAATAAA
30	NM_001204126	IRAG2	208	214	+	11.726	0.000235	AAATAAA
30	NM_002185	IL7R	209	215	+	11.726	0.000235	aaataaa
30	NM_006495	EVI2B	210	216	+	11.726	0.000235	AAATAAA
30	NM_001164343	ZBTB20	213	219	-	11.726	0.000235	AAATATA
30	NM_152604	ZNF383	214	220	-	11.726	0.000235	AAATAAA
30	NM_002185	IL7R	224	230	+	11.726	0.000235	aaataaa
30	NM_000700	ANXA1	237	243	+	11.726	0.000235	AAATAAA
30	NM_001145110	NELL2	233	239	-	11.726	0.000235	AAATATA
30	NM_152604	ZNF383	233	239	-	11.726	0.000235	AAATAAA
30	NM_001164342	ZBTB20	235	241	-	11.726	0.000235	AAATAAA
30	NM_005290	GPR15	242	248	+	11.726	0.000235	AAATAAA
30	NM_001193307	SAMD9	241	247	-	11.726	0.000235	AAATATA
30	NM_000700	ANXA1	250	256	+	11.726	0.000235	AAATAAA
30	NM_001042437	ST3GAL5	252	258	+	11.726	0.000235	AAATATA
30	NM_006226	PLCL1	255	261	+	11.726	0.000235	AAATATA
30	NM_018326	GIMAP4	257	263	+	11.726	0.000235	aaataaa
30	NM_144975	SLFN5	259	265	+	11.726	0.000235	aaataaa
30	NM_001195608	PLEKHA1	253	259	-	11.726	0.000235	AAATAAA
30	NM_144975	SLFN5	264	270	+	11.726	0.000235	aaataaa
30	NM_144975	SLFN5	268	274	+	11.726	0.000235	aaataaa
30	NM_000700	ANXA1	269	275	+	11.726	0.000235	AAATAAA
30	NM_018326	GIMAP4	272	278	+	11.726	0.000235	aaataaa
30	NM_001193307	SAMD9	267	273	-	11.726	0.000235	AAATATA
30	NM_144975	SLFN5	273	279	+	11.726	0.000235	aaataaa
30	NM_001190823	SMAD7	276	282	+	11.726	0.000235	AAATAAA
30	NM_000700	ANXA1	282	288	+	11.726	0.000235	AAATAAA
30	NM_001270546	AKAP13	276	282	-	11.726	0.000235	AAATAAA
30	NM_007249	KLF12	277	283	-	11.726	0.000235	AAATAAA
30	NM_001190823	SMAD7	288	294	+	11.726	0.000235	AAATAAA
30	NM_016388	TRAT1	287	293	-	11.726	0.000235	AAATAAA
30	NM_001170553	VSIG1	290	296	-	11.726	0.000235	AAATAAA
30	NM_020801	ARRDC3	296	302	+	11.726	0.000235	AAATATA
30	NM_016388	TRAT1	291	297	-	11.726	0.000235	AAATAAA
30	NM_016388	TRAT1	295	301	-	11.726	0.000235	AAATAAA
30	NM_182948	PRKACB	296	302	-	11.726	0.000235	AAATATA
30	NM_001130518	CSGALNACT1	311	317	+	11.726	0.000235	AAATAAA
30	NM_001160154	MGAT4A	321	327	+	11.726	0.000235	AAATATA
30	NM_031412	GABARAPL1	322	328	+	11.726	0.000235	AAATAAA
30	NM_001130715	PLAC8	327	333	+	11.726	0.000235	AAATATA
30	NM_198269	HIPK1	339	345	+	11.726	0.000235	aaatata
30	NM_174896	C1orf162	339	345	+	11.726	0.000235	aaataaa
30	NM_001164347	ZBTB20	335	341	-	11.726	0.000235	AAATAAA
30	NM_174896	C1orf162	344	350	+	11.726	0.000235	aaataaa
30	NM_001160154	MGAT4A	345	351	+	11.726	0.000235	AAATAAA
30	NM_006108	SPON1	345	351	+	11.726	0.000235	AAATAAA
30	NM_001465	FYB1	344	350	-	11.726	0.000235	AAATAAA
30	NM_001127399	YPEL5	352	358	+	11.726	0.000235	AAATAAA
30	NM_152501	PYHIN1	354	360	+	11.726	0.000235	AAATATA
30	NM_019000	RETREG1	370	376	+	11.726	0.000235	AAATAAA
30	NM_006495	EVI2B	371	377	+	11.726	0.000235	aaataaa
30	NM_003328	TXK	376	382	+	11.726	0.000235	AAATAAA
30	NM_001042497	SLC12A6	374	380	-	11.726	0.000235	AAATATA
30	NM_014499	P2RY10	386	392	+	11.726	0.000235	AAATAAA
30	NM_001242860	PRKACB	393	399	+	11.726	0.000235	AAATAAA
30	NM_018284	GBP3	390	396	-	11.726	0.000235	AAATAAA
30	NM_014499	P2RY10	396	402	+	11.726	0.000235	AAATAAA
30	NM_001242860	PRKACB	407	413	-	11.726	0.000235	AAATAAA
30	NM_001162498	LPAR6	418	424	+	11.726	0.000235	AAATAAA
30	NM_052888	LRRC37B	433	439	+	11.726	0.000235	AAATAAA
30	NM_032221	CHD6	436	442	+	11.726	0.000235	AAATAAA
30	NM_001170553	VSIG1	438	444	+	11.726	0.000235	AAATATA
30	NM_001164687	THEMIS	440	446	+	11.726	0.000235	AAATATA
30	NM_172373	ELF1	449	455	+	11.726	0.000235	AAATAAA
30	NM_007124	UTRN	451	457	+	11.726	0.000235	AAATATA
30	NM_174896	C1orf162	446	452	-	11.726	0.000235	AAATAAA
30	NM_003922	HERC1	458	464	-	11.726	0.000235	AAATAAA
30	NM_001145097	SKIL	487	493	+	11.726	0.000235	aaataaa
30	NM_003709	KLF7	524	530	-	11.726	0.000235	AAATAAA
30	NM_001195608	PLEKHA1	550	556	-	11.726	0.000235	AAATAAA
30	NM_001135953	GKAP1	558	564	-	11.726	0.000235	AAATAAA
30	NM_005290	GPR15	579	585	-	11.726	0.000235	AAATAAA
30	NM_001017534	CARD16	580	586	-	11.726	0.000235	AAATAAA
30	NM_001098200	GPR18	584	590	-	11.726	0.000235	AAATATA
30	NM_181358	HIPK1	594	600	-	11.726	0.000235	AAATAAA
30	NM_016388	TRAT1	596	602	-	11.726	0.000235	AAATATA
30	NM_006639	CYSLTR1	609	615	+	11.726	0.000235	AAATAAA
30	NM_001145353	ELF1	612	618	+	11.726	0.000235	AAATAAA
30	NM_006472	TXNIP	613	619	-	11.726	0.000235	AAATATA
30	NM_006495	EVI2B	624	630	+	11.726	0.000235	AAATATA
30	NM_198269	HIPK1	627	633	+	11.726	0.000235	AAATATA
30	NM_001164347	ZBTB20	630	636	+	11.726	0.000235	AAATAAA
30	NM_001195608	PLEKHA1	643	649	-	11.726	0.000235	AAATAAA
30	NM_018284	GBP3	661	667	-	11.726	0.000235	AAATATA
30	NM_001145353	ELF1	665	671	-	11.726	0.000235	AAATAAA
30	NM_152748	ELAPOR2	665	671	-	11.726	0.000235	AAATAAA
30	NM_001025265	CXorf65	667	673	-	11.726	0.000235	AAATAAA
30	NM_005127	CLEC2B	676	682	+	11.726	0.000235	AAATATA
30	NM_001145107	NELL2	677	683	+	11.726	0.000235	AAATAAA
30	NM_006472	TXNIP	674	680	-	11.726	0.000235	AAATAAA
30	NM_001025265	CXorf65	676	682	-	11.726	0.000235	AAATAAA
30	NM_001077203	SENP7	678	684	-	11.726	0.000235	AAATAAA
30	NM_152321	ERP27	681	687	-	11.726	0.000235	AAATAAA
30	NM_152321	ERP27	688	694	+	11.726	0.000235	AAATAAA
30	NM_001111031	ACVR1C	696	702	+	11.726	0.000235	AAATAAA
30	NM_006495	EVI2B	698	704	+	11.726	0.000235	AAATAAA
30	NM_001005474	NFKBIZ	697	703	-	11.726	0.000235	AAATATA
30	NM_001731	BTG1	709	715	+	11.726	0.000235	AAATAAA
30	NM_021622	PLEKHA1	707	713	-	11.726	0.000235	AAATAAA
30	NM_001018072	BTBD11	709	715	-	11.726	0.000235	AAATAAA
30	NM_002269	KPNA5	712	718	-	11.726	0.000235	AAATAAA
30	NM_003783	B3GALT2	712	718	-	11.726	0.000235	AAATAAA
30	NM_000700	ANXA1	715	721	-	11.726	0.000235	AAATATA
30	NM_001242466	PIK3R1	726	732	+	11.726	0.000235	AAATAAA
30	NM_016531	KLF3	723	729	-	11.726	0.000235	AAATAAA
30	NM_001170553	VSIG1	736	742	+	11.726	0.000235	AAATATA
30	NM_001145109	NELL2	746	752	+	11.726	0.000235	aaataaa
30	NM_001145109	NELL2	752	758	+	11.726	0.000235	aaataaa
30	NM_032943	SYTL2	755	761	+	11.726	0.000235	AAATAAA
30	NM_014314	DDX58	753	759	-	11.726	0.000235	AAATAAA
30	NM_181358	HIPK1	756	762	-	11.726	0.000235	AAATAAA
30	NM_001170553	VSIG1	765	771	+	11.726	0.000235	AAATAAA
30	NM_001243093	FYB1	760	766	-	11.726	0.000235	AAATATA
30	NM_005767	LPAR6	760	766	-	11.726	0.000235	AAATATA
30	NM_000239	LYZ	762	768	-	11.726	0.000235	AAATAAA
30	NM_206927	SYTL2	773	779	+	11.726	0.000235	AAATAAA
30	NM_018326	GIMAP4	773	779	+	11.726	0.000235	AAATAAA
30	NM_014314	DDX58	769	775	-	11.726	0.000235	AAATATA
30	NM_005814	GPA33	776	782	+	11.726	0.000235	AAATAAA
30	NM_001190821	SMAD7	776	782	-	11.726	0.000235	AAATAAA
30	NM_172373	ELF1	783	789	+	11.726	0.000235	aaatata
30	NM_016388	TRAT1	784	790	+	11.726	0.000235	AAATATA
30	NR_002722	ZNF204P	779	785	-	11.726	0.000235	AAATAAA
30	NM_016388	TRAT1	787	793	-	11.726	0.000235	AAATATA
30	NM_144665	SESN3	802	808	+	11.726	0.000235	AAATATA
30	NM_174896	C1orf162	807	813	+	11.726	0.000235	AAATATA
30	NM_174896	C1orf162	810	816	-	11.726	0.000235	AAATATA
30	NM_001145107	NELL2	817	823	+	11.726	0.000235	aAATAAA
30	NM_152321	ERP27	820	826	+	11.726	0.000235	aaatata
30	NM_001145107	NELL2	821	827	+	11.726	0.000235	AAATAAA
30	NM_030802	FAM117A	821	827	+	11.726	0.000235	AAATATA
30	NM_172373	ELF1	825	831	+	11.726	0.000235	AAATAAA
30	NM_001042495	SLC12A6	828	834	+	11.726	0.000235	AAATAAA
30	NM_001242857	PRKACB	849	855	+	11.726	0.000235	AAATAAA
30	NM_001011657	ZMAT1	851	857	+	11.726	0.000235	AAATATA
30	NM_001003407	ABLIM1	852	858	+	11.726	0.000235	AAATAAA
30	NM_007005	TLE4	846	852	-	11.726	0.000235	AAATAAA
30	NM_015864	RIPOR2	853	859	+	11.726	0.000235	AAATAAA
30	NM_001042572	CHD2	849	855	-	11.726	0.000235	AAATAAA
30	NM_001002264	EPSTI1	857	863	+	11.726	0.000235	AAATATA
30	NM_152604	ZNF383	853	859	-	11.726	0.000235	AAATAAA
30	NM_152604	ZNF383	857	863	-	11.726	0.000235	AAATAAA
30	NM_001017534	CARD16	863	869	+	11.726	0.000235	AAATATA
30	NM_001242857	PRKACB	863	869	-	11.726	0.000235	AAATAAA
30	NM_001017373	SAMD3	881	887	-	11.726	0.000235	AAATAAA
30	NM_002600	PDE4B	881	887	-	11.726	0.000235	AAATAAA
30	NM_001199573	TRIM22	892	898	+	11.726	0.000235	aaataaa
30	NM_001042572	CHD2	886	892	-	11.726	0.000235	AAATAAA
30	NM_001042572	CHD2	890	896	-	11.726	0.000235	AAATAAA
30	NM_004438	EPHA4	896	902	+	11.726	0.000235	AAATAAA
30	NM_198269	HIPK1	896	902	-	11.726	0.000235	AAATAAA
30	NM_003328	TXK	898	904	-	11.726	0.000235	AAATAAA
30	NM_001162951	SYTL2	910	916	+	11.726	0.000235	AAATAAA
30	NM_001242860	PRKACB	905	911	-	11.726	0.000235	AAATAAA
30	NM_031885	BBS2	906	912	-	11.726	0.000235	AAATATA
30	NM_001145097	SKIL	906	912	-	11.726	0.000235	AAATAAA
30	NM_020711	ERMN	914	920	+	11.726	0.000235	AAATAAA
30	NM_152748	ELAPOR2	908	914	-	11.726	0.000235	AAATAAA
30	NM_001242860	PRKACB	915	921	+	11.726	0.000235	aaatata
30	NM_017631	DDX60	915	921	+	11.726	0.000235	aaatata
30	NM_152748	ELAPOR2	912	918	-	11.726	0.000235	AAATAAA
30	NM_001145353	ELF1	913	919	-	11.726	0.000235	AAATATA
30	NM_001242860	PRKACB	918	924	-	11.726	0.000235	AAATATA
30	NM_001042572	CHD2	923	929	-	11.726	0.000235	AAATAAA
30	NM_002943	RORA	932	938	-	11.726	0.000235	AAATAAA
30	NM_007124	UTRN	942	948	+	11.726	0.000235	AAATAAA
30	NM_002943	RORA	936	942	-	11.726	0.000235	AAATAAA
30	NM_017631	DDX60	945	951	+	11.726	0.000235	aaataaa
30	NM_001170553	VSIG1	951	957	+	11.726	0.000235	AAATATA
30	NM_002943	RORA	951	957	+	11.726	0.000235	aaataaa
30	NM_004071	CLK1	953	959	+	11.726	0.000235	aaataaa
30	NM_001130518	CSGALNACT1	955	961	+	11.726	0.000235	aaatata
30	NM_004071	CLK1	957	963	+	11.726	0.000235	aaataaa
30	NM_003328	TXK	957	963	+	11.726	0.000235	AAATATA
30	NM_001178056	PARP8	952	958	-	11.726	0.000235	AAATAAA
30	NM_001199573	TRIM22	955	961	-	11.726	0.000235	AAATAAA
30	NM_004071	CLK1	961	967	+	11.726	0.000235	aaataaa
30	NM_004071	CLK1	965	971	+	11.726	0.000235	aaataaa
30	NM_001242466	PIK3R1	965	971	+	11.726	0.000235	aAATATA
30	NM_001009959	ERMN	962	968	-	11.726	0.000235	AAATAAA
30	NM_004071	CLK1	970	976	+	11.726	0.000235	aaaTATA
30	NM_001164687	THEMIS	970	976	+	11.726	0.000235	AAATAAA
30	NM_001020820	MYADM	966	972	-	11.726	0.000235	AAATAAA
30	NM_021030	ZNF14	976	982	-	11.726	0.000235	AAATAAA
30	NM_001164276	ZNF44	986	992	+	11.726	0.000235	aaataaa
30	NM_182948	PRKACB	980	986	-	11.726	0.000235	AAATAAA
30	NM_001242860	PRKACB	981	987	-	11.726	0.000235	AAATATA
30	NM_000202	IDS	991	997	+	11.726	0.000235	aaatata
33	NM_001242860	PRKACB	15	25	-	5.86986	0.000261	ATACATATATG
33	NM_015358	MORC3	101	111	-	5.86986	0.000261	ATTAATGTAGA
33	NM_001100594	SNRK	126	136	-	5.86986	0.000261	ATACATACACA
33	NM_001042437	ST3GAL5	181	191	-	5.86986	0.000261	ATGCATATGAA
33	NM_001170553	VSIG1	290	300	-	5.86986	0.000261	ATGCAAATAAA
33	NM_001020818	MYADM	371	381	-	5.86986	0.000261	ATCCCTATAAA
33	NM_021622	PLEKHA1	408	418	-	5.86986	0.000261	ATTAAAATAGA
33	NM_001242857	PRKACB	471	481	-	5.86986	0.000261	ATACATATATG
33	NR_002722	ZNF204P	486	496	-	5.86986	0.000261	TTACATATATA
33	NM_001017534	CARD16	566	576	-	5.86986	0.000261	ATGCATATGAA
33	NM_015864	RIPOR2	568	578	-	5.86986	0.000261	ATGCATACAAA
33	NM_005290	GPR15	579	589	-	5.86986	0.000261	ATCCAAATAAA
33	NM_007005	TLE4	629	639	-	5.86986	0.000261	ATACATATTCA
33	NM_001195608	PLEKHA1	643	653	-	5.86986	0.000261	ATGCAAATAAA
33	NM_174896	C1orf162	662	672	-	5.86986	0.000261	ATTCAAATACA
33	NM_001017373	SAMD3	725	735	-	5.86986	0.000261	ATTGATATAGG
33	NM_174896	C1orf162	758	768	-	5.86986	0.000261	ATTAAAATAGA
33	NM_001243093	FYB1	758	768	-	5.86986	0.000261	AAAAATATAGA
33	NM_002205	ITGA5	863	873	-	5.86986	0.000261	ACACATATACA
33	NM_005767	LPAR6	864	874	-	5.86986	0.000261	ATGCATATAAC
33	NM_017631	DDX60	881	891	-	5.86986	0.000261	ATACATGTATA
33	NM_181504	PIK3R1	891	901	-	5.86986	0.000261	ATTCATATCCA
33	NM_001242862	PRKACB	952	962	-	5.86986	0.000261	ATCCATTTAAA
33	NM_001242860	PRKACB	12	22	+	5.86986	0.000261	ATACATATATG
33	NM_198081	SCML4	42	52	+	5.86986	0.000261	ATGTATATAGC
33	NM_001190823	SMAD7	48	58	+	5.86986	0.000261	AGGCATATAAA
33	NM_002104	GZMK	77	87	+	5.86986	0.000261	ATACACATATA
33	NM_001242862	PRKACB	82	92	+	5.86986	0.000261	ATACCTATACA
33	NM_144778	MBNL2	90	100	+	5.86986	0.000261	AAACATATACA
33	NM_172193	KLHDC1	115	125	+	5.86986	0.000261	atccatataac
33	NM_000239	LYZ	121	131	+	5.86986	0.000261	ATGCATACAAA
33	NM_001164342	ZBTB20	131	141	+	5.86986	0.000261	ATTCATAGACA
33	NM_001042437	ST3GAL5	180	190	+	5.86986	0.000261	attcatatgca
33	NM_001042437	ST3GAL5	186	196	+	5.86986	0.000261	atgcatattaa
33	NM_001145008	BTN3A1	305	315	+	5.86986	0.000261	ATACGTATATA
33	NM_001008540	CXCR4	325	335	+	5.86986	0.000261	ATTAATGTAGA
33	NM_001033667	LY9	403	413	+	5.86986	0.000261	atacacataca
33	NM_001037340	PDE4B	420	430	+	5.86986	0.000261	ATGCATGTAAA
33	NM_001033667	LY9	427	437	+	5.86986	0.000261	actcatataca
33	NM_006639	CYSLTR1	453	463	+	5.86986	0.000261	ATACAGATATA
33	NM_001242857	PRKACB	468	478	+	5.86986	0.000261	ATACATATATG
33	NM_001017534	CARD16	565	575	+	5.86986	0.000261	ATTCATATGCA
33	NM_007124	UTRN	708	718	+	5.86986	0.000261	ATGTATTTAGA
33	NM_152604	ZNF383	727	737	+	5.86986	0.000261	TTTAATATAGA
33	NM_175068	KRT73	742	752	+	5.86986	0.000261	ATCCATAGAAA
33	NM_152321	ERP27	835	845	+	5.86986	0.000261	agtgatataga
33	NM_001130518	CSGALNACT1	941	951	+	5.86986	0.000261	atacatacata
33	NM_001130518	CSGALNACT1	945	955	+	5.86986	0.000261	atacatacaca
33	NM_001143682	CALCOCO1	945	955	+	5.86986	0.000261	atagatgtaga
33	NM_001145008	BTN3A1	978	988	+	5.86986	0.000261	attcatatgta
33	NM_000202	IDS	989	999	+	5.86986	0.000261	aaaaatataga
33	NM_003328	TXK	2	12	-	5.59589	0.000387	ATATAAATACA
33	NM_003328	TXK	4	14	-	5.59589	0.000387	ATATATAAATA
33	NM_003328	TXK	10	20	-	5.59589	0.000387	TTATATATATA
33	NM_001242860	PRKACB	11	21	-	5.59589	0.000387	ATATATGTATA
33	NM_003328	TXK	12	22	-	5.59589	0.000387	CTTTATATATA
33	NM_001242860	PRKACB	17	27	-	5.59589	0.000387	ATATACATATA
33	NM_001199492	PDCD4	50	60	-	5.59589	0.000387	ACAGATATAAA
33	NM_174912	FAAH2	81	91	-	5.59589	0.000387	ATATATATATT
33	NM_174912	FAAH2	83	93	-	5.59589	0.000387	GTATATATATA
33	NM_152321	ERP27	92	102	-	5.59589	0.000387	ATAGAGATAAA
33	NM_001100594	SNRK	94	104	-	5.59589	0.000387	ATATATACATA
33	NM_001100594	SNRK	98	108	-	5.59589	0.000387	ACATATATATA
33	NM_001100594	SNRK	102	112	-	5.59589	0.000387	ATATACATATA
33	NM_001100594	SNRK	108	118	-	5.59589	0.000387	ATATGTATATA
33	NM_152604	ZNF383	120	130	-	5.59589	0.000387	ATTTATAAATA
33	NM_001100594	SNRK	128	138	-	5.59589	0.000387	ATATACATACA
33	NM_001003407	ABLIM1	140	150	-	5.59589	0.000387	ATTTACATATA
33	NM_001003407	ABLIM1	174	184	-	5.59589	0.000387	ATCTGTATAAA
33	NM_001164343	ZBTB20	179	189	-	5.59589	0.000387	ATTTATATGTA
33	NM_001017373	SAMD3	183	193	-	5.59589	0.000387	ATTAAGATAAA
33	NM_001164687	THEMIS	222	232	-	5.59589	0.000387	ATTTATATACT
33	NM_001164342	ZBTB20	268	278	-	5.59589	0.000387	ATTGATATGAA
33	NM_182948	PRKACB	280	290	-	5.59589	0.000387	TTATATATATA
33	NM_182948	PRKACB	282	292	-	5.59589	0.000387	CTTTATATATA
33	NM_182948	PRKACB	294	304	-	5.59589	0.000387	TTAAATATAAA
33	NM_001145008	BTN3A1	296	306	-	5.59589	0.000387	ATTTCTATATA
33	NM_001003927	EVI2A	355	365	-	5.59589	0.000387	ATATATATACG
33	NM_001145110	NELL2	409	419	-	5.59589	0.000387	ATTATTATAAA
33	NM_182948	PRKACB	437	447	-	5.59589	0.000387	GTTAATATAAA
33	NM_001161560	TNIK	440	450	-	5.59589	0.000387	ATTTAAATACA
33	NM_007124	UTRN	452	462	-	5.59589	0.000387	ATTTATATATT
33	NM_001242857	PRKACB	467	477	-	5.59589	0.000387	ATATATGTATA
33	NM_001242857	PRKACB	473	483	-	5.59589	0.000387	ATATACATATA
33	NM_006639	CYSLTR1	602	612	-	5.59589	0.000387	ATTTATACATA
33	NM_198269	HIPK1	636	646	-	5.59589	0.000387	ATCTATGTAAA
33	NM_181504	PIK3R1	648	658	-	5.59589	0.000387	TTCTATATAAA
33	NM_181504	PIK3R1	650	660	-	5.59589	0.000387	ATTTCTATATA
33	NM_006495	EVI2B	695	705	-	5.59589	0.000387	ATTTATTTACA
33	NM_152604	ZNF383	728	738	-	5.59589	0.000387	ATCTATATTAA
33	NM_014314	DDX58	753	763	-	5.59589	0.000387	ATAAAAATAAA
33	NM_181504	PIK3R1	764	774	-	5.59589	0.000387	ATTAATAAAAA
33	NM_018326	GIMAP4	804	814	-	5.59589	0.000387	TTCTATATAAA
33	NM_001195608	PLEKHA1	832	842	-	5.59589	0.000387	ATATATATGTA
33	NM_198269	HIPK1	837	847	-	5.59589	0.000387	GTTTATATATA
33	NM_007005	TLE4	846	856	-	5.59589	0.000387	ATAAAAATAAA
33	NM_015864	RIPOR2	850	860	-	5.59589	0.000387	ATTTATTTATA
33	NM_001162498	LPAR6	862	872	-	5.59589	0.000387	ATTTATAAATA
33	NM_001242466	PIK3R1	865	875	-	5.59589	0.000387	ATAGATTTAAA
33	NM_001145097	SKIL	906	916	-	5.59589	0.000387	ATTAAAATAAA
33	NM_001130518	CSGALNACT1	934	944	-	5.59589	0.000387	GTATATATATA
33	NM_152501	PYHIN1	6	16	+	5.59589	0.000387	ATTTATATATT
33	NM_003328	TXK	7	17	+	5.59589	0.000387	TTATATATATA
33	NM_001242860	PRKACB	10	20	+	5.59589	0.000387	ATATACATATA
33	NM_001242860	PRKACB	16	26	+	5.59589	0.000387	ATATATGTATA
33	NM_001242860	PRKACB	18	28	+	5.59589	0.000387	ATATGTATATA
33	NM_001242860	PRKACB	20	30	+	5.59589	0.000387	ATGTATATAAT
33	NM_002104	GZMK	62	72	+	5.59589	0.000387	ATTTATAAATA
33	NM_001164342	ZBTB20	64	74	+	5.59589	0.000387	ATTTAAATATA
33	NM_001199942	DOP1A	67	77	+	5.59589	0.000387	ATTTTTATATA
33	NM_001145110	NELL2	68	78	+	5.59589	0.000387	ATAAATATAAT
33	NM_174912	FAAH2	80	90	+	5.59589	0.000387	AAATATATATA
33	NM_174912	FAAH2	84	94	+	5.59589	0.000387	ATATATATACT
33	NM_001100594	SNRK	99	109	+	5.59589	0.000387	atatatatgta
33	NM_001100594	SNRK	101	111	+	5.59589	0.000387	atatatgtata
33	NM_001130715	PLAC8	103	113	+	5.59589	0.000387	ATTGAAATAAA
33	NM_001100594	SNRK	103	113	+	5.59589	0.000387	atatgtatata
33	NM_152604	ZNF383	121	131	+	5.59589	0.000387	atttataaata
33	NM_001162498	LPAR6	127	137	+	5.59589	0.000387	ATAAATTTAAA
33	NM_002269	KPNA5	140	150	+	5.59589	0.000387	atgtatctaaa
33	NM_001193307	SAMD9	161	171	+	5.59589	0.000387	ACTAATATAAA
33	NM_005816	CD96	182	192	+	5.59589	0.000387	ATGTATAAAAA
33	NM_005814	GPA33	185	195	+	5.59589	0.000387	ATGTAAATAAA
33	NM_001130715	PLAC8	275	285	+	5.59589	0.000387	ATAAATTTAAA
33	NM_182948	PRKACB	279	289	+	5.59589	0.000387	CTATATATATA
33	NM_020801	ARRDC3	288	298	+	5.59589	0.000387	ATCTATAAAAA
33	NM_016388	TRAT1	319	329	+	5.59589	0.000387	ATTGATAAAAA
33	NM_182948	PRKACB	324	334	+	5.59589	0.000387	ATTAATATTAA
33	NM_007124	UTRN	442	452	+	5.59589	0.000387	AACTATATAAA
33	NM_007124	UTRN	453	463	+	5.59589	0.000387	ATATATAAATA
33	NM_007124	UTRN	455	465	+	5.59589	0.000387	ATATAAATACA
33	NM_001242857	PRKACB	466	476	+	5.59589	0.000387	ATATACATATA
33	NM_002185	IL7R	467	477	+	5.59589	0.000387	ATAAGTATAAA
33	NM_001242857	PRKACB	472	482	+	5.59589	0.000387	ATATATGTATA
33	NM_001242857	PRKACB	474	484	+	5.59589	0.000387	ATATGTATATA
33	NM_001242857	PRKACB	476	486	+	5.59589	0.000387	ATGTATATAAT
33	NR_002722	ZNF204P	485	495	+	5.59589	0.000387	ATATATATGTA
33	NM_001145110	NELL2	584	594	+	5.59589	0.000387	atatatagaca
33	NM_001098200	GPR18	596	606	+	5.59589	0.000387	AATTATATACA
33	NM_181504	PIK3R1	617	627	+	5.59589	0.000387	ACAGATATAAA
33	NM_006495	EVI2B	694	704	+	5.59589	0.000387	ATGTAAATAAA
33	NM_001145109	NELL2	748	758	+	5.59589	0.000387	ataaaaataaa
33	NM_181504	PIK3R1	782	792	+	5.59589	0.000387	ATTGATAAAAA
33	NM_002313	ABLIM1	805	815	+	5.59589	0.000387	ATATATACACA
33	NM_152321	ERP27	816	826	+	5.59589	0.000387	atttaaatata
33	NM_001145353	ELF1	829	839	+	5.59589	0.000387	ATATATAAACA
33	NM_001242466	PIK3R1	860	870	+	5.59589	0.000387	ATTAATTTAAa
33	NM_001243093	FYB1	869	879	+	5.59589	0.000387	attattataaa
33	NM_001206729	AKT3	878	888	+	5.59589	0.000387	AGTGATATAAA
33	NM_004438	EPHA4	892	902	+	5.59589	0.000387	ATTGAAATAAA
33	NM_001164687	THEMIS	905	915	+	5.59589	0.000387	AACTATATAAA
33	NM_017631	DDX60	915	925	+	5.59589	0.000387	aaatatataca
33	NM_001242860	PRKACB	917	927	+	5.59589	0.000387	atatatttata
33	NM_001130518	CSGALNACT1	925	935	+	5.59589	0.000387	ATTTTtatata
33	NM_001130518	CSGALNACT1	927	937	+	5.59589	0.000387	TTTtatatata
33	NM_001130518	CSGALNACT1	929	939	+	5.59589	0.000387	Ttatatatata
33	NM_001130518	CSGALNACT1	937	947	+	5.59589	0.000387	atatatacata
33	NM_007124	UTRN	938	948	+	5.59589	0.000387	ATTAAAATAAA
33	NM_001130518	CSGALNACT1	939	949	+	5.59589	0.000387	atatacataca
33	NM_003328	TXK	955	965	+	5.59589	0.000387	AGAAATATAAA
33	NM_005767	LPAR6	959	969	+	5.59589	0.000387	ATTGATAGAAA
33	NM_001242862	PRKACB	961	971	+	5.59589	0.000387	ATAGTTATAAA
33	NM_001242466	PIK3R1	963	973	+	5.59589	0.000387	aaaAATATAAA
30	NM_003328	TXK	2	8	-	6.5	0.000428	AAATACA
30	NM_015864	RIPOR2	7	13	-	6.5	0.000428	AAATACA
30	NM_152604	ZNF383	10	16	-	6.5	0.000428	AAATACA
30	NM_198269	HIPK1	30	36	-	6.5	0.000428	AAATACA
30	NM_182910	SYNE2	33	39	-	6.5	0.000428	AAATACA
30	NM_181524	PIK3R1	58	64	-	6.5	0.000428	AAATAGA
30	NM_021622	PLEKHA1	63	69	-	6.5	0.000428	AAATACA
30	NM_203305	FAM102A	111	117	-	6.5	0.000428	AAATACA
30	NM_001161560	TNIK	118	124	-	6.5	0.000428	AAATAGA
30	NM_014499	P2RY10	137	143	-	6.5	0.000428	AAATACA
30	NM_001100594	SNRK	138	144	-	6.5	0.000428	AAATACA
30	NM_020725	ATXN7L1	149	155	-	6.5	0.000428	AAATACA
30	NM_001162498	LPAR6	186	192	-	6.5	0.000428	AAATACA
30	NM_031412	GABARAPL1	220	226	-	6.5	0.000428	AAATACA
30	NM_001161560	TNIK	228	234	-	6.5	0.000428	AAATAGA
30	NM_019600	FAM214A	234	240	-	6.5	0.000428	AAATAGA
30	NM_001160154	MGAT4A	267	273	-	6.5	0.000428	AAATAGA
30	NM_020928	ZSWIM6	278	284	-	6.5	0.000428	AAATAGA
30	NM_001080435	WHAMM	299	305	-	6.5	0.000428	AAATACA
30	NM_001164347	ZBTB20	302	308	-	6.5	0.000428	AAATACA
30	NM_181358	HIPK1	313	319	-	6.5	0.000428	AAATACA
30	NM_001164344	ZBTB20	315	321	-	6.5	0.000428	AAATACA
30	NM_001098200	GPR18	337	343	-	6.5	0.000428	AAATACA
30	NM_001098200	GPR18	353	359	-	6.5	0.000428	AAATACA
30	NM_005135	SLC12A6	389	395	-	6.5	0.000428	AAATACA
30	NM_021622	PLEKHA1	408	414	-	6.5	0.000428	AAATAGA
30	NM_021632	ZNF350	431	437	-	6.5	0.000428	AAATAGA
30	NM_001161560	TNIK	440	446	-	6.5	0.000428	AAATACA
30	NM_001164114	CASS4	468	474	-	6.5	0.000428	AAATACA
30	NM_003709	KLF7	481	487	-	6.5	0.000428	AAATAGA
30	NM_001160154	MGAT4A	487	493	-	6.5	0.000428	AAATACA
30	NM_001206729	AKT3	491	497	-	6.5	0.000428	AAATACA
30	NM_002313	ABLIM1	561	567	-	6.5	0.000428	AAATACA
30	NM_152501	PYHIN1	610	616	-	6.5	0.000428	AAATACA
30	NM_174896	C1orf162	662	668	-	6.5	0.000428	AAATACA
30	NM_001164116	CASS4	692	698	-	6.5	0.000428	AAATACA
30	NM_177405	ADA2	698	704	-	6.5	0.000428	AAATACA
30	NM_001256850	TTN	702	708	-	6.5	0.000428	AAATACA
30	NM_001081	CUBN	706	712	-	6.5	0.000428	AAATAGA
30	NM_007124	UTRN	709	715	-	6.5	0.000428	AAATACA
30	NM_005135	SLC12A6	714	720	-	6.5	0.000428	AAATAGA
30	NM_152604	ZNF383	721	727	-	6.5	0.000428	AAATAGA
30	NM_001104595	FAM118A	730	736	-	6.5	0.000428	AAATACA
30	NM_001206729	AKT3	739	745	-	6.5	0.000428	AAATACA
30	NM_005816	CD96	750	756	-	6.5	0.000428	AAATACA
30	NM_001198951	RNF103	755	761	-	6.5	0.000428	AAATACA
30	NM_174896	C1orf162	758	764	-	6.5	0.000428	AAATAGA
30	NM_001161560	TNIK	785	791	-	6.5	0.000428	AAATAGA
30	NM_001242466	PIK3R1	808	814	-	6.5	0.000428	AAATAGA
30	NM_198269	HIPK1	818	824	-	6.5	0.000428	AAATAGA
30	NM_001025265	CXorf65	839	845	-	6.5	0.000428	AAATACA
30	NM_001162498	LPAR6	860	866	-	6.5	0.000428	AAATACA
30	NM_001033667	LY9	891	897	-	6.5	0.000428	AAATACA
30	NM_001130518	CSGALNACT1	915	921	-	6.5	0.000428	AAATACA
30	NM_001037343	CDKL5	944	950	-	6.5	0.000428	AAATACA
30	NM_007124	UTRN	970	976	-	6.5	0.000428	AAATAGA
30	NM_005135	SLC12A6	992	998	-	6.5	0.000428	AAATACA
31	NM_001145153	TMEM71	1	6	+	10.8904	0.000428	TATAAA
31	NM_002269	KPNA5	3	8	+	10.8904	0.000428	TATAAA
31	NM_003328	TXK	6	11	-	10.8904	0.000428	TATAAA
31	NM_152501	PYHIN1	7	12	-	10.8904	0.000428	TATAAA
31	NM_001001895	UBASH3A	16	21	+	10.8904	0.000428	tataaa
31	NM_003328	TXK	16	21	+	10.8904	0.000428	TATAAA
31	NM_005127	CLEC2B	18	23	+	10.8904	0.000428	TATAAA
31	NM_001164344	ZBTB20	22	27	-	10.8904	0.000428	TATAAA
31	NM_001042572	CHD2	25	30	-	10.8904	0.000428	TATAAA
31	NM_020711	ERMN	32	37	-	10.8904	0.000428	TATAAA
31	NM_001656	TRIM23	34	39	-	10.8904	0.000428	TATAAA
31	NM_001162497	LPAR6	40	45	+	10.8904	0.000428	TATAAA
31	NM_001199573	TRIM22	41	46	+	10.8904	0.000428	tataaa
31	NM_002269	KPNA5	42	47	+	10.8904	0.000428	TATAAA
31	NM_182948	PRKACB	38	43	-	10.8904	0.000428	TATAAA
31	NM_001199573	TRIM22	39	44	-	10.8904	0.000428	TATAAA
31	NM_001199942	DOP1A	40	45	-	10.8904	0.000428	TATAAA
31	NM_182948	PRKACB	49	54	+	10.8904	0.000428	TATAAA
31	NM_001190823	SMAD7	53	58	+	10.8904	0.000428	TATAAA
31	NM_001199492	PDCD4	50	55	-	10.8904	0.000428	TATAAA
31	NM_198081	SCML4	60	65	+	10.8904	0.000428	TATAAA
31	NM_198081	SCML4	58	63	-	10.8904	0.000428	TATAAA
31	NM_002104	GZMK	65	70	+	10.8904	0.000428	TATAAA
31	NM_002104	GZMK	63	68	-	10.8904	0.000428	TATAAA
31	NM_006108	SPON1	71	76	+	10.8904	0.000428	tataaa
31	NM_181504	PIK3R1	71	76	+	10.8904	0.000428	TATAAA
31	NM_001002264	EPSTI1	67	72	-	10.8904	0.000428	TATAAA
31	NM_001199942	DOP1A	70	75	-	10.8904	0.000428	TATAAA
31	NR_038362	ZNF345	75	80	-	10.8904	0.000428	TATAAA
31	NM_001145353	ELF1	82	87	+	10.8904	0.000428	TATAAA
31	NM_002104	GZMK	89	94	+	10.8904	0.000428	TATAAA
31	NM_001242472	ZNF345	85	90	-	10.8904	0.000428	TATAAA
31	NM_001080435	WHAMM	90	95	-	10.8904	0.000428	TATAAA
31	NM_002104	GZMK	100	105	-	10.8904	0.000428	TATAAA
31	NM_000239	LYZ	108	113	+	10.8904	0.000428	tataaa
31	NM_001166243	FHIT	113	118	+	10.8904	0.000428	TATAAA
31	NM_001199573	TRIM22	114	119	-	10.8904	0.000428	TATAAA
31	NM_152604	ZNF383	124	129	+	10.8904	0.000428	tataaa
31	NM_001162498	LPAR6	126	131	+	10.8904	0.000428	TATAAA
31	NM_152604	ZNF383	122	127	-	10.8904	0.000428	TATAAA
31	NM_152321	ERP27	125	130	-	10.8904	0.000428	TATAAA
31	NM_001164343	ZBTB20	131	136	+	10.8904	0.000428	tataaa
31	NR_024553	ZNF204P	131	136	+	10.8904	0.000428	TATAAA
31	NM_001256702	USP3	132	137	+	10.8904	0.000428	TATAAA
31	NM_000202	IDS	142	147	+	10.8904	0.000428	TATAAA
31	NM_181504	PIK3R1	144	149	+	10.8904	0.000428	TATAAA
31	NM_001164343	ZBTB20	145	150	+	10.8904	0.000428	tataaa
31	NM_020412	CHMP1B	155	160	+	10.8904	0.000428	TATAAA
31	NM_020412	CHMP1B	153	158	-	10.8904	0.000428	TATAAA
31	NM_001193307	SAMD9	166	171	+	10.8904	0.000428	TATAAA
31	NM_002269	KPNA5	167	172	-	10.8904	0.000428	TATAAA
31	NM_001003407	ABLIM1	174	179	-	10.8904	0.000428	TATAAA
31	NM_001164343	ZBTB20	183	188	+	10.8904	0.000428	tataaa
31	NM_005816	CD96	185	190	+	10.8904	0.000428	TATAAA
31	NM_001164687	THEMIS	186	191	-	10.8904	0.000428	TATAAA
31	NM_005135	SLC12A6	204	209	-	10.8904	0.000428	TATAAA
31	NM_000239	LYZ	205	210	-	10.8904	0.000428	TATAAA
31	NM_001143682	CALCOCO1	205	210	-	10.8904	0.000428	TATAAA
31	NM_001145110	NELL2	212	217	+	10.8904	0.000428	TATAAA
31	NM_001017373	SAMD3	211	216	-	10.8904	0.000428	TATAAA
31	NR_002722	ZNF204P	213	218	-	10.8904	0.000428	TATAAA
31	NM_018284	GBP3	222	227	+	10.8904	0.000428	TATAAA
31	NM_000210	ITGA6	219	224	-	10.8904	0.000428	TATAAA
31	NM_001164687	THEMIS	226	231	+	10.8904	0.000428	TATAAA
31	NM_002258	KLRB1	229	234	+	10.8904	0.000428	TATAAA
31	NM_006851	GLIPR1	234	239	-	10.8904	0.000428	TATAAA
31	NM_019600	FAM214A	238	243	-	10.8904	0.000428	TATAAA
31	NR_002779	NUDT9P1	254	259	-	10.8904	0.000428	TATAAA
31	NM_001042437	ST3GAL5	274	279	+	10.8904	0.000428	TATAAA
31	NM_001130715	PLAC8	274	279	+	10.8904	0.000428	TATAAA
31	NM_001042437	ST3GAL5	272	277	-	10.8904	0.000428	TATAAA
31	NM_020801	ARRDC3	277	282	-	10.8904	0.000428	TATAAA
31	NM_182948	PRKACB	286	291	+	10.8904	0.000428	TATAAA
31	NM_020801	ARRDC3	291	296	+	10.8904	0.000428	TATAAA
31	NM_182948	PRKACB	294	299	-	10.8904	0.000428	TATAAA
31	NM_001009959	ERMN	305	310	-	10.8904	0.000428	TATAAA
31	NM_014722	RIPOR2	323	328	+	10.8904	0.000428	TATAAA
31	NM_001465	FYB1	328	333	+	10.8904	0.000428	TATAAA
31	NM_020801	ARRDC3	330	335	+	10.8904	0.000428	TATAAA
31	NM_153236	GIMAP7	328	333	-	10.8904	0.000428	TATAAA
31	NM_001164114	CASS4	344	349	+	10.8904	0.000428	TATAAA
31	NM_001195608	PLEKHA1	370	375	+	10.8904	0.000428	tataaa
31	NM_001033667	LY9	371	376	+	10.8904	0.000428	TATAAA
31	NM_001020818	MYADM	371	376	-	10.8904	0.000428	TATAAA
31	NM_001242860	PRKACB	373	378	-	10.8904	0.000428	TATAAA
31	NM_001270546	AKAP13	375	380	-	10.8904	0.000428	TATAAA
31	NM_006495	EVI2B	383	388	+	10.8904	0.000428	tataaa
31	NM_006495	EVI2B	379	384	-	10.8904	0.000428	TATAAA
31	NM_001243093	FYB1	401	406	+	10.8904	0.000428	TATAAA
31	NM_001164342	ZBTB20	402	407	+	10.8904	0.000428	TATAAA
31	NM_001145110	NELL2	409	414	-	10.8904	0.000428	TATAAA
31	NM_001128596	TC2N	426	431	-	10.8904	0.000428	TATAAA
31	NM_182948	PRKACB	437	442	-	10.8904	0.000428	TATAAA
31	NM_001164687	THEMIS	443	448	+	10.8904	0.000428	TATAAA
31	NM_002185	IL7R	441	446	-	10.8904	0.000428	TATAAA
31	NM_007124	UTRN	447	452	+	10.8904	0.000428	TATAAA
31	NM_007124	UTRN	456	461	+	10.8904	0.000428	TATAAA
31	NR_002722	ZNF204P	453	458	-	10.8904	0.000428	TATAAA
31	NM_001164687	THEMIS	464	469	+	10.8904	0.000428	TATAAA
31	NM_005290	GPR15	467	472	+	10.8904	0.000428	TATAAA
31	NM_000700	ANXA1	470	475	+	10.8904	0.000428	TATAAA
31	NM_015683	ARRDC2	471	476	+	10.8904	0.000428	TATAAA
31	NM_001005474	NFKBIZ	472	477	+	10.8904	0.000428	TATAAA
31	NM_198269	HIPK1	472	477	+	10.8904	0.000428	tataaa
31	NM_002185	IL7R	472	477	+	10.8904	0.000428	TATAAA
31	NM_001160154	MGAT4A	473	478	+	10.8904	0.000428	TATAAA
31	NM_020928	ZSWIM6	468	473	-	10.8904	0.000428	TATAAA
31	NM_001134851	TCF7	469	474	-	10.8904	0.000428	TATAAA
31	NM_198269	HIPK1	470	475	-	10.8904	0.000428	TATAAA
31	NM_001145153	TMEM71	490	495	+	10.8904	0.000428	TATAAA
31	NM_001242862	PRKACB	492	497	-	10.8904	0.000428	TATAAA
31	NM_001242862	PRKACB	499	504	+	10.8904	0.000428	TATAAA
31	NM_005290	GPR15	498	503	-	10.8904	0.000428	TATAAA
31	NM_001162497	LPAR6	518	523	-	10.8904	0.000428	TATAAA
31	NM_030952	NUAK2	526	531	+	10.8904	0.000428	TATAAA
31	NM_003467	CXCR4	527	532	+	10.8904	0.000428	TATAAA
31	NM_004089	TSC22D3	524	529	-	10.8904	0.000428	TATAAA
31	NM_001135242	NDRG1	525	530	-	10.8904	0.000428	TATAAA
31	NM_003467	CXCR4	525	530	-	10.8904	0.000428	TATAAA
31	NM_001731	BTG1	528	533	-	10.8904	0.000428	TATAAA
31	NM_001190822	SMAD7	530	535	-	10.8904	0.000428	TATAAA
31	NM_175068	KRT73	548	553	-	10.8904	0.000428	TATAAA
31	NM_001242862	PRKACB	559	564	+	10.8904	0.000428	TATAAA
31	NM_001164116	CASS4	568	573	+	10.8904	0.000428	TATAAA
31	NM_003328	TXK	581	586	+	10.8904	0.000428	TATAAA
31	NM_006639	CYSLTR1	606	611	+	10.8904	0.000428	TATAAA
31	NM_003419	ZNF345	603	608	-	10.8904	0.000428	TATAAA
31	NR_002722	ZNF204P	609	614	-	10.8904	0.000428	TATAAA
31	NM_002313	ABLIM1	621	626	+	10.8904	0.000428	TATAAA
31	NM_181504	PIK3R1	622	627	+	10.8904	0.000428	TATAAA
31	NR_024553	ZNF204P	621	626	-	10.8904	0.000428	TATAAA
31	NM_001164347	ZBTB20	627	632	+	10.8904	0.000428	TATAAA
31	NM_198269	HIPK1	630	635	+	10.8904	0.000428	TATAAA
31	NM_181504	PIK3R1	648	653	-	10.8904	0.000428	TATAAA
31	NM_001204126	IRAG2	690	695	+	10.8904	0.000428	TATAAA
31	NM_152604	ZNF383	695	700	-	10.8904	0.000428	TATAAA
31	NM_001195608	PLEKHA1	707	712	-	10.8904	0.000428	TATAAA
31	NR_002722	ZNF204P	717	722	+	10.8904	0.000428	tataaa
31	NM_000700	ANXA1	713	718	-	10.8904	0.000428	TATAAA
31	NM_001098200	GPR18	718	723	-	10.8904	0.000428	TATAAA
31	NM_001164344	ZBTB20	738	743	+	10.8904	0.000428	TATAAA
31	NM_001164342	ZBTB20	738	743	+	10.8904	0.000428	TATAAA
31	NM_001164344	ZBTB20	736	741	-	10.8904	0.000428	TATAAA
31	NM_001164342	ZBTB20	750	755	+	10.8904	0.000428	TATAAA
31	NM_006734	HIVEP2	750	755	+	10.8904	0.000428	TATAAA
31	NM_152501	PYHIN1	745	750	-	10.8904	0.000428	TATAAA
31	NM_001243093	FYB1	747	752	-	10.8904	0.000428	TATAAA
31	NM_005767	LPAR6	756	761	-	10.8904	0.000428	TATAAA
31	NM_001838	CCR7	768	773	-	10.8904	0.000428	TATAAA
31	NM_000202	IDS	780	785	+	10.8904	0.000428	tataaa
31	NM_000202	IDS	778	783	-	10.8904	0.000428	TATAAA
31	NM_172373	ELF1	786	791	+	10.8904	0.000428	tataaa
31	NM_014314	DDX58	785	790	-	10.8904	0.000428	TATAAA
31	NM_018326	GIMAP4	804	809	-	10.8904	0.000428	TATAAA
31	NM_000239	LYZ	817	822	-	10.8904	0.000428	TATAAA
31	NM_002313	ABLIM1	819	824	-	10.8904	0.000428	TATAAA
31	NM_001145353	ELF1	832	837	+	10.8904	0.000428	TATAAA
31	NM_001242857	PRKACB	829	834	-	10.8904	0.000428	TATAAA
31	NM_001656	TRIM23	837	842	+	10.8904	0.000428	TATAAA
31	NM_198269	HIPK1	841	846	+	10.8904	0.000428	TATAAA
31	NM_015864	RIPOR2	850	855	+	10.8904	0.000428	TATAAA
31	NM_007005	TLE4	852	857	-	10.8904	0.000428	TATAAA
31	NM_002185	IL7R	859	864	-	10.8904	0.000428	TATAAA
31	NM_001042495	SLC12A6	866	871	+	10.8904	0.000428	TATAAA
31	NM_001162498	LPAR6	866	871	+	10.8904	0.000428	TATAAA
31	NM_001162498	LPAR6	864	869	-	10.8904	0.000428	TATAAA
31	NM_001243093	FYB1	874	879	+	10.8904	0.000428	tataaa
31	NR_024553	ZNF204P	875	880	+	10.8904	0.000428	tataaa
31	NM_001206729	AKT3	883	888	+	10.8904	0.000428	TATAAA
31	NM_001164687	THEMIS	910	915	+	10.8904	0.000428	TATAAA
31	NM_182910	SYNE2	920	925	+	10.8904	0.000428	TATAAA
31	NM_014314	DDX58	919	924	-	10.8904	0.000428	TATAAA
31	NM_001242860	PRKACB	922	927	-	10.8904	0.000428	TATAAA
31	NM_001130518	CSGALNACT1	928	933	-	10.8904	0.000428	TATAAA
31	NM_020711	ERMN	940	945	+	10.8904	0.000428	TATAAA
31	NM_001145353	ELF1	935	940	-	10.8904	0.000428	TATAAA
31	NM_001143682	CALCOCO1	942	947	-	10.8904	0.000428	TATAAA
31	NM_001242860	PRKACB	957	962	+	10.8904	0.000428	TATAAA
31	NM_003328	TXK	960	965	+	10.8904	0.000428	TATAAA
31	NM_001242862	PRKACB	966	971	+	10.8904	0.000428	TATAAA
31	NM_018284	GBP3	962	967	-	10.8904	0.000428	TATAAA
31	NM_001242466	PIK3R1	968	973	+	10.8904	0.000428	TATAAA
31	NM_001017373	SAMD3	963	968	-	10.8904	0.000428	TATAAA
31	NM_006495	EVI2B	972	977	+	10.8904	0.000428	tataaa
31	NM_001256850	TTN	975	980	+	10.8904	0.000428	TATAAA
31	NM_001145008	BTN3A1	971	976	-	10.8904	0.000428	TATAAA
31	NM_005814	GPA33	973	978	-	10.8904	0.000428	TATAAA
31	NM_001190823	SMAD7	979	984	+	10.8904	0.000428	TATAAA
31	NM_001081	CUBN	984	989	+	10.8904	0.000428	tataaa
31	NM_001206729	AKT3	993	998	+	10.8904	0.000428	TATAAA
30	NM_001162497	LPAR6	20	26	+	6.5	0.000428	AAATAGA
30	NM_181358	HIPK1	28	34	+	6.5	0.000428	AAATAGA
30	NM_001081	CUBN	32	38	+	6.5	0.000428	AAATACA
30	NM_001130715	PLAC8	44	50	+	6.5	0.000428	AAATAGA
30	NM_001265597	ZNF211	56	62	+	6.5	0.000428	aaataca
30	NM_172373	ELF1	69	75	+	6.5	0.000428	AAATACA
30	NM_206929	SYTL2	90	96	+	6.5	0.000428	AAATACA
30	NM_001162498	LPAR6	95	101	+	6.5	0.000428	AAATACA
30	NM_006738	AKAP13	107	113	+	6.5	0.000428	AAATAGA
30	NM_014314	DDX58	127	133	+	6.5	0.000428	aaataga
30	NM_152604	ZNF383	127	133	+	6.5	0.000428	aaataca
30	NM_001256850	TTN	129	135	+	6.5	0.000428	AAATAGA
30	NM_138495	ATXN7L1	135	141	+	6.5	0.000428	AAATAGA
30	NM_016388	TRAT1	138	144	+	6.5	0.000428	AAATACA
30	NM_001130715	PLAC8	139	145	+	6.5	0.000428	AAATACA
30	NM_001005404	YPEL2	150	156	+	6.5	0.000428	AAATACA
30	NM_182948	PRKACB	165	171	+	6.5	0.000428	AAATACA
30	NM_174896	C1orf162	175	181	+	6.5	0.000428	aaataca
30	NM_005767	LPAR6	188	194	+	6.5	0.000428	aaataca
30	NM_001003407	ABLIM1	199	205	+	6.5	0.000428	AAATAGA
30	NM_001195608	PLEKHA1	205	211	+	6.5	0.000428	aaataca
30	NM_144975	SLFN5	278	284	+	6.5	0.000428	aaataga
30	NM_001190823	SMAD7	280	286	+	6.5	0.000428	AAATACA
30	NM_001145097	SKIL	314	320	+	6.5	0.000428	aaataca
30	NM_001164343	ZBTB20	327	333	+	6.5	0.000428	AAATAGA
30	NM_001017523	BTBD11	370	376	+	6.5	0.000428	AAATAGA
30	NM_134262	RORA	381	387	+	6.5	0.000428	AAATACA
30	NM_004438	EPHA4	425	431	+	6.5	0.000428	AAATAGA
30	NM_007124	UTRN	459	465	+	6.5	0.000428	AAATACA
30	NM_032221	CHD6	487	493	+	6.5	0.000428	AAATACA
30	NM_001033667	LY9	503	509	+	6.5	0.000428	AAATAGA
30	NM_001164343	ZBTB20	524	530	+	6.5	0.000428	AAATAGA
30	NM_001008540	CXCR4	530	536	+	6.5	0.000428	AAATACA
30	NM_004064	CDKN1B	572	578	+	6.5	0.000428	AAATAGA
30	NM_006495	EVI2B	654	660	+	6.5	0.000428	AAATACA
30	NM_001256850	TTN	693	699	+	6.5	0.000428	AAATAGA
30	NM_001164342	ZBTB20	720	726	+	6.5	0.000428	AAATACA
30	NM_021030	ZNF14	722	728	+	6.5	0.000428	aaataca
30	NM_172373	ELF1	730	736	+	6.5	0.000428	AAATAGA
30	NM_001008540	CXCR4	731	737	+	6.5	0.000428	AAATACA
30	NM_021643	TRIB2	734	740	+	6.5	0.000428	AAATACA
30	NM_004089	TSC22D3	739	745	+	6.5	0.000428	AAATACA
30	NM_000700	ANXA1	764	770	+	6.5	0.000428	AAATACA
30	NM_001198951	RNF103	769	775	+	6.5	0.000428	AAATAGA
30	NM_001009959	ERMN	773	779	+	6.5	0.000428	AAATACA
30	NM_001142749	ELAPOR2	784	790	+	6.5	0.000428	AAATACA
30	NM_001034850	RETREG1	791	797	+	6.5	0.000428	AAATAGA
30	NM_001098200	GPR18	797	803	+	6.5	0.000428	aaataga
30	NM_001198951	RNF103	805	811	+	6.5	0.000428	AAATAGA
30	NM_001173482	CRBN	844	850	+	6.5	0.000428	AAATAGA
30	NM_005127	CLEC2B	846	852	+	6.5	0.000428	AAATACA
30	NM_177405	ADA2	880	886	+	6.5	0.000428	aaataca
30	NM_001206729	AKT3	887	893	+	6.5	0.000428	AAATACA
30	NM_001164114	CASS4	893	899	+	6.5	0.000428	AAATAGA
30	NM_175900	C16orf54	902	908	+	6.5	0.000428	aaataca
30	NM_001242862	PRKACB	906	912	+	6.5	0.000428	AAATAGA
30	NM_181358	HIPK1	916	922	+	6.5	0.000428	AAATACA
30	NM_001145353	ELF1	956	962	+	6.5	0.000428	AAATACA
30	NM_032943	SYTL2	960	966	+	6.5	0.000428	aaataga
30	NM_206927	SYTL2	978	984	+	6.5	0.000428	aaataga
33	NM_001160154	MGAT4A	6	16	+	5.16438	0.000563	ATTCAATTAGA
33	NM_001162497	LPAR6	16	26	+	5.16438	0.000563	AATCAAATAGA
33	NM_001145353	ELF1	23	33	-	5.16438	0.000563	ATTCATGAAGA
33	NM_001042437	ST3GAL5	29	39	-	5.16438	0.000563	ATTCATGTAGT
33	NM_003407	ZFP36	32	42	-	5.16438	0.000563	ATACAGAGAGA
33	NM_003407	ZFP36	36	46	-	5.16438	0.000563	AGACATACAGA
33	NM_002104	GZMK	79	89	+	5.16438	0.000563	ACACATATAGT
33	NM_138426	GLCCI1	125	135	+	5.16438	0.000563	AGTCATACAGA
33	NM_001042572	CHD2	124	134	-	5.16438	0.000563	ATTCTTAGAGA
33	NM_005290	GPR15	128	138	-	5.16438	0.000563	TTTCACATAGA
33	NM_014943	ZHX2	148	158	+	5.16438	0.000563	TTTCATAAAGA
33	NM_020725	ATXN7L1	143	153	-	5.16438	0.000563	ATACACACAGA
33	NM_001081	CUBN	195	205	-	5.16438	0.000563	AAACATTTAGA
33	NM_001162498	LPAR6	199	209	-	5.16438	0.000563	ATTCATCTTGA
33	NM_001178056	PARP8	211	221	+	5.16438	0.000563	ATTCCTTTAGA
33	NM_016388	TRAT1	209	219	-	5.16438	0.000563	ATTCACATGGA
33	NM_020725	ATXN7L1	233	243	-	5.16438	0.000563	ATTCACCTAGA
33	NM_001080435	WHAMM	263	273	-	5.16438	0.000563	ATACATACGGA
33	NM_001130715	PLAC8	266	276	-	5.16438	0.000563	ATACATTTAGT
33	NM_014499	P2RY10	360	370	-	5.16438	0.000563	ATTCAAATAGC
33	NM_005135	SLC12A6	383	393	-	5.16438	0.000563	ATACAGAAAGA
33	NM_001145110	NELL2	395	405	+	5.16438	0.000563	CTTCTTATAGA
33	NM_001195608	PLEKHA1	414	424	+	5.16438	0.000563	attcatttgga
33	NM_001037339	PDE4B	424	434	+	5.16438	0.000563	TTTCATTTAGA
33	NM_001037340	PDE4B	445	455	-	5.16438	0.000563	ATTCATAAAGG
33	NM_003783	B3GALT2	576	586	+	5.16438	0.000563	ATTCATTTTGA
33	NM_020899	ZBTB4	586	596	-	5.16438	0.000563	CTTCTTATAGA
33	NM_152604	ZNF383	617	627	-	5.16438	0.000563	ATTCAAAAAGA
33	NM_001193307	SAMD9	626	636	-	5.16438	0.000563	TTTCAGATAGA
33	NM_002104	GZMK	648	658	-	5.16438	0.000563	TTACATGTAGA
33	NM_001164344	ZBTB20	672	682	+	5.16438	0.000563	ATTCAGACAGA
33	NM_001164342	ZBTB20	722	732	+	5.16438	0.000563	ATACATTTTGA
33	NM_007271	STK38	726	736	+	5.16438	0.000563	atacatacagg
33	NM_001145794	ANTXR2	717	727	-	5.16438	0.000563	GTTCATAAAGA
33	NM_002313	ABLIM1	729	739	-	5.16438	0.000563	ATTCTTTTAGA
33	NM_018284	GBP3	770	780	+	5.16438	0.000563	ATTCTTTTAGA
33	NM_002943	RORA	794	804	+	5.16438	0.000563	cttcatatgga
33	NM_001164344	ZBTB20	822	832	+	5.16438	0.000563	ATTCAGATGGA
33	NM_182948	PRKACB	846	856	+	5.16438	0.000563	AAACATAAAGA
33	NM_001178055	PARP8	917	927	+	5.16438	0.000563	ATTCCTTTAGA
33	NM_001166243	FHIT	911	921	-	5.16438	0.000563	ACACATAAAGA
33	NM_006495	EVI2B	911	921	-	5.16438	0.000563	ATTCCTTTAGA
33	NM_016388	TRAT1	949	959	-	5.16438	0.000563	ATACACATAGT
33	NM_001111031	ACVR1C	966	976	+	5.16438	0.000563	ATTCACATAGG
33	NM_001135911	PIK3IP1	983	993	-	5.16438	0.000563	TTTCCTATAGA
33	NM_005814	GPA33	9	19	+	4.89041	0.000992	ACATATCTAGA
33	NM_003328	TXK	13	23	+	4.89041	0.000992	ATATATAAAGT
33	NM_198081	SCML4	3	13	-	4.89041	0.000992	ATACCTAGAAA
33	NM_152501	PYHIN1	14	24	+	4.89041	0.000992	ATTCATAATAA
33	NM_152604	ZNF383	4	14	-	4.89041	0.000992	ATACAAAAAAA
33	NM_001199934	SESN1	17	27	+	4.89041	0.000992	ATATACATAGT
33	NM_001199934	SESN1	10	20	-	4.89041	0.000992	ATATTCATAGA
33	NM_020412	CHMP1B	28	38	-	4.89041	0.000992	ATACATTAAAA
33	NM_182948	PRKACB	38	48	-	4.89041	0.000992	ACACGTATAAA
33	NM_001199942	DOP1A	38	48	-	4.89041	0.000992	AATTATAAAGA
33	NM_001199942	DOP1A	73	83	+	4.89041	0.000992	ATATATTTAGT
33	NM_198081	SCML4	65	75	-	4.89041	0.000992	AATTATATAGT
33	NM_001242466	PIK3R1	67	77	-	4.89041	0.000992	AAATATATAGC
33	NM_018371	CSGALNACT1	79	89	+	4.89041	0.000992	atttttagaga
33	NM_016388	TRAT1	82	92	+	4.89041	0.000992	ATACATACTAA
33	NM_001145353	ELF1	80	90	-	4.89041	0.000992	AAATTTATAGA
33	NM_001145097	SKIL	85	95	-	4.89041	0.000992	ATTTAAATAGG
33	NM_001242862	PRKACB	85	95	-	4.89041	0.000992	ATTTGTATAGG
33	NM_152748	ELAPOR2	99	109	+	4.89041	0.000992	ATACTAATAAA
33	NM_182948	PRKACB	99	109	-	4.89041	0.000992	TTTCATAAAAA
33	NM_001145008	BTN3A1	110	120	-	4.89041	0.000992	AGTCAAATAAA
33	NM_172373	ELF1	127	137	+	4.89041	0.000992	AAACAAATAAA
33	NM_182948	PRKACB	128	138	+	4.89041	0.000992	ATTCATAAAAT
33	NM_001164342	ZBTB20	129	139	+	4.89041	0.000992	ATATTCATAGA
33	NM_001242466	PIK3R1	120	130	-	4.89041	0.000992	ATTTCTTTAGA
33	NM_014606	HERC3	124	134	-	4.89041	0.000992	ATTTATGAAGA
33	NM_152321	ERP27	125	135	-	4.89041	0.000992	ACTCCTATAAA
33	NM_001178056	PARP8	138	148	+	4.89041	0.000992	atttttaaaGA
33	NM_001145353	ELF1	142	152	+	4.89041	0.000992	ATATGAATAGA
33	NM_001007169	ZNF483	138	148	-	4.89041	0.000992	ACACATATTAA
33	NM_001145353	ELF1	139	149	-	4.89041	0.000992	ATTCATATCAG
33	NM_020725	ATXN7L1	156	166	+	4.89041	0.000992	ATTTAGAGAGA
33	NM_181358	HIPK1	149	159	-	4.89041	0.000992	AAACAAATAAA
33	NM_005290	GPR15	151	161	-	4.89041	0.000992	ATTTATTTTGA
33	NM_172373	ELF1	164	174	+	4.89041	0.000992	AATTACATAGA
33	NM_172373	ELF1	166	176	+	4.89041	0.000992	TTACATAGAAA
33	NM_173496	MPP7	170	180	+	4.89041	0.000992	attcataaaac
33	NM_001003407	ABLIM1	173	183	+	4.89041	0.000992	TTTTATACAGA
33	NM_001001974	PLEKHA1	177	187	+	4.89041	0.000992	ATTTTTAAAGA
33	NM_001256850	TTN	181	191	+	4.89041	0.000992	AGTCATACAAA
33	NM_001164116	CASS4	171	181	-	4.89041	0.000992	AATCAAATAAA
33	NM_172373	ELF1	188	198	+	4.89041	0.000992	AGACATACAAA
33	NM_001145353	ELF1	183	193	-	4.89041	0.000992	ATTCAGAGAAA
33	NM_006851	GLIPR1	184	194	-	4.89041	0.000992	AGTCATATCAA
33	NM_001164687	THEMIS	184	194	-	4.89041	0.000992	AGTTATAAAGA
33	NM_001005404	YPEL2	203	213	+	4.89041	0.000992	ACTCAAATAAA
33	NM_001143682	CALCOCO1	204	214	+	4.89041	0.000992	CTTTATAGAGA
33	NM_001017373	SAMD3	208	218	+	4.89041	0.000992	AGTTTTATAGA
33	NM_001017373	SAMD3	210	220	+	4.89041	0.000992	TTTTATAGAGA
33	NM_000239	LYZ	203	213	-	4.89041	0.000992	AATTATAAAGA
33	NR_002722	ZNF204P	209	219	-	4.89041	0.000992	ATATAAAAAGA
33	NM_152604	ZNF383	214	224	-	4.89041	0.000992	AAACAAATAAA
33	NM_001010923	THEMIS	216	226	-	4.89041	0.000992	ATTCTTGTAAA
33	NM_003328	TXK	216	226	-	4.89041	0.000992	ATTCTAATAAA
33	NM_001178056	PARP8	234	244	+	4.89041	0.000992	ATTCATAAAAG
33	NM_019600	FAM214A	234	244	-	4.89041	0.000992	TTATAAATAGA
33	NM_001160154	MGAT4A	252	262	+	4.89041	0.000992	ATACAGAAAAA
33	NM_005135	SLC12A6	245	255	-	4.89041	0.000992	ATTCAGATGAA
33	NM_001145110	NELL2	257	267	+	4.89041	0.000992	ATTCACATCAA
33	NM_007124	UTRN	250	260	-	4.89041	0.000992	AATCATACAAA
33	NM_001199942	DOP1A	261	271	+	4.89041	0.000992	actcatatgaa
33	NR_002722	ZNF204P	254	264	-	4.89041	0.000992	ATTTAAAAAGA
33	NM_001164342	ZBTB20	267	277	+	4.89041	0.000992	CTTCATATCAA
33	NM_020412	CHMP1B	261	271	-	4.89041	0.000992	ATTCACAAAAA
33	NM_001206729	AKT3	271	281	-	4.89041	0.000992	ATTTACAAAGA
33	NM_014499	P2RY10	271	281	-	4.89041	0.000992	ACATATCTAGA
33	NM_182948	PRKACB	283	293	+	4.89041	0.000992	ATATATAAAGC
33	NM_001190823	SMAD7	284	294	+	4.89041	0.000992	ACACAAATAAA
33	NM_001199942	DOP1A	285	295	+	4.89041	0.000992	attcaaataat
33	NM_020928	ZSWIM6	278	288	-	4.89041	0.000992	ACATAAATAGA
33	NM_002258	KLRB1	300	310	+	4.89041	0.000992	AGACATACAAA
33	NM_018364	RSBN1	306	316	+	4.89041	0.000992	ACACATTTAAA
33	NM_001164347	ZBTB20	296	306	-	4.89041	0.000992	ATACAATTAAA
33	NM_001160154	MGAT4A	297	307	-	4.89041	0.000992	ATTCCTATCAA
33	NM_001145097	SKIL	316	326	+	4.89041	0.000992	atacaaaaaaa
33	NM_001164344	ZBTB20	311	321	-	4.89041	0.000992	AAATACATAGA
33	NM_001160154	MGAT4A	318	328	-	4.89041	0.000992	ATATATTTTGA
33	NM_001162498	LPAR6	337	347	-	4.89041	0.000992	CTTCATTTAAA
33	NM_001465	FYB1	344	354	-	4.89041	0.000992	TTTCAAATAAA
33	NM_001242857	PRKACB	348	358	-	4.89041	0.000992	ATACACAAAAA
33	NM_198269	HIPK1	352	362	-	4.89041	0.000992	ATTCTTACAAA
33	NM_001017373	SAMD3	358	368	-	4.89041	0.000992	TTTCAGATAAA
33	NM_172373	ELF1	386	396	+	4.89041	0.000992	AAACATACAAA
33	NM_001130715	PLAC8	385	395	-	4.89041	0.000992	ATTCAAAAAAA
33	NM_020801	ARRDC3	404	414	-	4.89041	0.000992	ATTTGTAGAGA
33	NM_001162497	LPAR6	415	425	+	4.89041	0.000992	atttgtaaaga
33	NM_007124	UTRN	405	415	-	4.89041	0.000992	ATATTTATTGA
33	NM_001242860	PRKACB	407	417	-	4.89041	0.000992	AGACAAATAAA
33	NM_203305	FAM102A	421	431	+	4.89041	0.000992	AGACAGATAAA
33	NM_001243093	FYB1	421	431	+	4.89041	0.000992	ATTTTTATTGA
33	NM_006851	GLIPR1	450	460	+	4.89041	0.000992	ATATATGGAGA
33	NM_007124	UTRN	443	453	-	4.89041	0.000992	TTTTATATAGT
33	NM_006639	CYSLTR1	457	467	+	4.89041	0.000992	AGATATACAGA
33	NM_000700	ANXA1	465	475	+	4.89041	0.000992	AATCCTATAAA
33	NM_006472	TXNIP	471	481	+	4.89041	0.000992	CTATATAGAGA
33	NM_173496	MPP7	471	481	+	4.89041	0.000992	attcctgtaaa
33	NM_001134851	TCF7	469	479	-	4.89041	0.000992	ACTCCTATAAA
33	NM_181504	PIK3R1	482	492	-	4.89041	0.000992	ATTCATTTTAA
33	NM_001242862	PRKACB	498	508	+	4.89041	0.000992	ATATAAAGAGA
33	NR_002722	ZNF204P	500	510	-	4.89041	0.000992	AAACATATCAA
33	NM_004089	TSC22D3	523	533	+	4.89041	0.000992	CTTTATATAGG
33	NM_001008540	CXCR4	532	542	+	4.89041	0.000992	ATACACACAAA
33	NM_004089	TSC22D3	522	532	-	4.89041	0.000992	CTATATAAAGA
33	NM_001145794	ANTXR2	549	559	+	4.89041	0.000992	AGTTATCTAGA
33	NM_001242862	PRKACB	556	566	+	4.89041	0.000992	TTATATAAAGA
33	NM_175068	KRT73	548	558	-	4.89041	0.000992	AGTCCTATAAA
33	NM_005135	SLC12A6	568	578	+	4.89041	0.000992	ATTCACTTAAA
33	NM_004064	CDKN1B	568	578	+	4.89041	0.000992	GTTTAAATAGA
33	NM_004064	CDKN1B	565	575	-	4.89041	0.000992	ATTTAAACAGA
33	NM_002258	KLRB1	572	582	-	4.89041	0.000992	ATTTATGGAGA
33	NM_001145110	NELL2	582	592	+	4.89041	0.000992	caatatataga
33	NM_001145110	NELL2	586	596	+	4.89041	0.000992	atatagacaga
33	NM_144778	MBNL2	588	598	+	4.89041	0.000992	ATTTACATGGA
33	NM_001037339	PDE4B	589	599	+	4.89041	0.000992	ATTTATGCAGA
33	NM_001145110	NELL2	579	589	-	4.89041	0.000992	ATATATTGAGA
33	NM_001145110	NELL2	581	591	-	4.89041	0.000992	CTATATATTGA
33	NM_181358	HIPK1	597	607	+	4.89041	0.000992	atttttttaga
33	NM_016388	TRAT1	592	602	-	4.89041	0.000992	AAATATATGGA
33	NM_001243093	FYB1	603	613	+	4.89041	0.000992	ATTTGTATAGC
33	NM_002104	GZMK	614	624	-	4.89041	0.000992	AGTCATATAAG
33	NM_003783	B3GALT2	641	651	+	4.89041	0.000992	ATATATGTTGA
33	NM_002104	GZMK	649	659	+	4.89041	0.000992	CTACATGTAAA
33	NM_002104	GZMK	661	671	-	4.89041	0.000992	ATTCATTTAAT
33	NM_001145353	ELF1	665	675	-	4.89041	0.000992	GTTCAAATAAA
33	NM_005816	CD96	675	685	+	4.89041	0.000992	GTTCATTTAAA
33	NM_001164344	ZBTB20	676	686	+	4.89041	0.000992	AGACAGATAAA
33	NM_001025265	CXorf65	679	689	+	4.89041	0.000992	atttttttaga
33	NM_001164346	ZBTB20	695	705	+	4.89041	0.000992	ATACACAGAAA
33	NM_001731	BTG1	705	715	+	4.89041	0.000992	AAACAAATAAA
33	NM_001195608	PLEKHA1	707	717	-	4.89041	0.000992	GAACATATAAA
33	NM_004089	TSC22D3	722	732	+	4.89041	0.000992	ATTTCTAGAGA
33	NM_004089	TSC22D3	725	735	-	4.89041	0.000992	ATTTCTCTAGA
33	NM_174896	C1orf162	741	751	+	4.89041	0.000992	GTATATATAGC
33	NM_152501	PYHIN1	742	752	+	4.89041	0.000992	TTTTTTATAGA
33	NM_001145109	NELL2	739	749	-	4.89041	0.000992	ATTTTTAAAGA
33	NR_024553	ZNF204P	748	758	-	4.89041	0.000992	AAACATGTAAA
33	NM_001130715	PLAC8	748	758	-	4.89041	0.000992	AGACATGTAAA
33	NM_001838	CCR7	765	775	+	4.89041	0.000992	atatttatagc
33	NM_000700	ANXA1	766	776	+	4.89041	0.000992	ATACAAGTAAA
33	NM_018326	GIMAP4	769	779	+	4.89041	0.000992	TTACAAATAAA
33	NM_001164687	THEMIS	763	773	-	4.89041	0.000992	ATACAGAGAAA
33	NM_001170553	VSIG1	782	792	+	4.89041	0.000992	TTTTACATAGA
33	NM_016388	TRAT1	786	796	+	4.89041	0.000992	ATATATTTTGA
33	NM_001042495	SLC12A6	806	816	+	4.89041	0.000992	TTTTATGTAGA
33	NM_001256850	TTN	812	822	+	4.89041	0.000992	AGTCATACAAA
33	NM_001042495	SLC12A6	805	815	-	4.89041	0.000992	CTACATAAAAA
33	NM_152604	ZNF383	818	828	+	4.89041	0.000992	AGATATATTGA
33	NM_001242466	PIK3R1	808	818	-	4.89041	0.000992	GTTTAAATAGA
33	NM_001170553	VSIG1	810	820	-	4.89041	0.000992	ATTCATTTGAA
33	NM_001042495	SLC12A6	820	830	+	4.89041	0.000992	CTACATACAAA
33	NM_001204126	IRAG2	820	830	+	4.89041	0.000992	ATTTTTCTAGA
33	NM_001199933	SESN1	825	835	+	4.89041	0.000992	ATTTACCTAGA
33	NM_001198951	RNF103	822	832	-	4.89041	0.000992	ATTCATCAAAA
33	NM_001111031	ACVR1C	833	843	+	4.89041	0.000992	ATTTATTGAGA
33	NM_198269	HIPK1	823	833	-	4.89041	0.000992	ACACATCTAAA
33	NM_001178055	PARP8	844	854	+	4.89041	0.000992	atttttaaaGA
33	NM_002943	RORA	863	873	+	4.89041	0.000992	atttgtttaga
33	NM_001014279	ANXA2R	856	866	-	4.89041	0.000992	AAACATATTAA
33	NM_006495	EVI2B	857	867	-	4.89041	0.000992	ATACAAGTAAA
33	NM_001145353	ELF1	870	880	+	4.89041	0.000992	ACATACATAGA
33	NM_001242857	PRKACB	863	873	-	4.89041	0.000992	AGACAAATAAA
33	NM_001256054	C9orf72	866	876	-	4.89041	0.000992	TTACATGTAAA
33	NM_002943	RORA	868	878	-	4.89041	0.000992	ACACATCTAAA
33	NM_001178056	PARP8	870	880	-	4.89041	0.000992	ATTCAGTTAAA
33	NM_174896	C1orf162	884	894	-	4.89041	0.000992	TTTCACATAAA
33	NM_000202	IDS	898	908	+	4.89041	0.000992	attcttattaa
33	NM_001111031	ACVR1C	898	908	-	4.89041	0.000992	ATTTAGAAAGA
33	NM_031885	BBS2	900	910	-	4.89041	0.000992	ATATATAGGGA
33	NM_031885	BBS2	902	912	-	4.89041	0.000992	AAATATATAGG
33	NM_001130518	CSGALNACT1	903	913	-	4.89041	0.000992	ATATAGATGGA
33	NM_001164687	THEMIS	906	916	-	4.89041	0.000992	TTTTATATAGT
33	NM_001166243	FHIT	913	923	-	4.89041	0.000992	AGACACATAAA
33	NM_016388	TRAT1	927	937	+	4.89041	0.000992	ATTTTTAAAGA
33	NM_001012967	DDX60L	928	938	+	4.89041	0.000992	ATTTAAATTGA
33	NM_014314	DDX58	919	929	-	4.89041	0.000992	TTTCCTATAAA
33	NM_020711	ERMN	935	945	+	4.89041	0.000992	AAACCTATAAA
33	NM_015864	RIPOR2	927	937	-	4.89041	0.000992	CCTTATATAGA
33	NM_001178055	PARP8	940	950	+	4.89041	0.000992	ATTCATAAAAG
33	NM_001037343	CDKL5	938	948	-	4.89041	0.000992	ATACAAAAAAA
33	NM_001242862	PRKACB	951	961	+	4.89041	0.000992	ATTTAAATGGA
33	NM_001009959	ERMN	944	954	-	4.89041	0.000992	ATTCCCATAAA
33	NM_001162951	SYTL2	961	971	-	4.89041	0.000992	ACATATATAGT
33	NM_001190823	SMAD7	974	984	+	4.89041	0.000992	GTTCCTATAAA
33	NM_001173482	CRBN	968	978	-	4.89041	0.000992	ATACATTGAAA
33	NM_001145008	BTN3A1	979	989	-	4.89041	0.000992	TTACATATGAA
33	NM_005135	SLC12A6	986	996	-	4.89041	0.000992	ATACAAAAAAA
33	NM_001130518	CSGALNACT1	4	14	+	4.61644	0.00125	ATTTGTTTAAA
33	NM_019000	RETREG1	9	19	+	4.61644	0.00125	ATATTTTTAAA
33	NM_014499	P2RY10	10	20	+	4.61644	0.00125	aaatatacaaa
33	NM_019000	RETREG1	11	21	+	4.61644	0.00125	ATTTTTAAAAA
33	NM_001162497	LPAR6	11	21	+	4.61644	0.00125	ATTTAAATCAA
33	NM_014499	P2RY10	12	22	+	4.61644	0.00125	atatacaaaaa
33	NM_152501	PYHIN1	7	17	-	4.61644	0.00125	GAATATATAAA
33	NM_001098200	GPR18	13	23	-	4.61644	0.00125	ATTTAATTAAA
33	NM_001145110	NELL2	24	34	+	4.61644	0.00125	AGTTATCTAAA
33	NM_001042572	CHD2	24	34	+	4.61644	0.00125	ATTTATATTAT
33	NM_144778	MBNL2	25	35	+	4.61644	0.00125	AAATATGTAAA
33	NM_001098200	GPR18	17	27	-	4.61644	0.00125	ATATATTTAAT
33	NM_001199573	TRIM22	36	46	+	4.61644	0.00125	ttatttataaa
33	NM_004438	EPHA4	28	38	-	4.61644	0.00125	ATTTAAAAAAA
33	NM_021622	PLEKHA1	43	53	+	4.61644	0.00125	TTTTATTTAAA
33	NM_182948	PRKACB	34	44	-	4.61644	0.00125	GTATAAATAAA
33	NM_001199573	TRIM22	35	45	-	4.61644	0.00125	TTATAAATAAA
33	NM_005816	CD96	37	47	-	4.61644	0.00125	ATTTTAATAAA
33	NM_001130715	PLAC8	51	61	+	4.61644	0.00125	ATATTTGTAAA
33	NM_021622	PLEKHA1	44	54	-	4.61644	0.00125	TTTTAAATAAA
33	NM_198081	SCML4	55	65	+	4.61644	0.00125	AAATTTATAAA
33	NM_002313	ABLIM1	58	68	+	4.61644	0.00125	TTATATATTAA
33	NM_015358	MORC3	50	60	-	4.61644	0.00125	ATTTAAAAAAA
33	NM_001164342	ZBTB20	61	71	-	4.61644	0.00125	ATTTAAATGAA
33	NM_000239	LYZ	73	83	+	4.61644	0.00125	AGATATGtaaa
33	NM_001164342	ZBTB20	65	75	-	4.61644	0.00125	CTATATTTAAA
33	NM_006720	ABLIM1	79	89	+	4.61644	0.00125	GTTTACATAAA
33	NM_001042572	CHD2	87	97	+	4.61644	0.00125	ATTTTTAAAAA
33	NM_001145097	SKIL	88	98	+	4.61644	0.00125	ATTTAAATGAA
33	NM_001008540	CXCR4	79	89	-	4.61644	0.00125	ATTTCAATAAA
33	NM_001199942	DOP1A	89	99	+	4.61644	0.00125	ATTTGTAAAAA
33	NM_206929	SYTL2	90	100	+	4.61644	0.00125	AAATACATAAA
33	NM_001242466	PIK3R1	96	106	+	4.61644	0.00125	ATTTTTTTAAA
33	NM_001017534	CARD16	86	96	-	4.61644	0.00125	AGTTAAATAAA
33	NM_001100594	SNRK	92	102	-	4.61644	0.00125	ATATACATAAT
33	NM_000239	LYZ	105	115	+	4.61644	0.00125	aaatataaaaa
33	NM_152604	ZNF383	119	129	+	4.61644	0.00125	ttatttataaa
33	NM_001145097	SKIL	124	134	+	4.61644	0.00125	ATTTAAAGAAA
33	NM_001162498	LPAR6	131	141	+	4.61644	0.00125	ATTTAAAGAAA
33	NM_152604	ZNF383	122	132	-	4.61644	0.00125	GTATTTATAAA
33	NM_001145097	SKIL	125	135	-	4.61644	0.00125	ATTTCTTTAAA
33	NM_001164343	ZBTB20	127	137	-	4.61644	0.00125	TTTTATATAAT
33	NM_181504	PIK3R1	139	149	+	4.61644	0.00125	CTATCTATAAA
33	NM_000202	IDS	141	151	+	4.61644	0.00125	ATATAAACaaa
33	NM_001256850	TTN	149	159	+	4.61644	0.00125	ATTTAAATAAT
33	NM_020524	PBXIP1	166	176	+	4.61644	0.00125	ATTTCTAAAAA
33	NM_005816	CD96	180	190	+	4.61644	0.00125	AAATGTATAAA
33	NM_021622	PLEKHA1	182	192	+	4.61644	0.00125	AGTTATGTAAA
33	NM_001164343	ZBTB20	175	185	-	4.61644	0.00125	ATATGTATAAG
33	NM_021622	PLEKHA1	183	193	-	4.61644	0.00125	ATTTACATAAC
33	NR_002722	ZNF204P	212	222	+	4.61644	0.00125	ttttatataat
33	NM_001003927	EVI2A	214	224	+	4.61644	0.00125	ATTTATGTAAC
33	NR_002722	ZNF204P	211	221	-	4.61644	0.00125	TTATATAAAAA
33	NR_002722	ZNF204P	213	223	-	4.61644	0.00125	GATTATATAAA
33	NM_001160154	MGAT4A	224	234	+	4.61644	0.00125	aattatattaa
33	NM_001164687	THEMIS	225	235	+	4.61644	0.00125	ATATAAATAAT
33	NM_001199492	PDCD4	217	227	-	4.61644	0.00125	ATTTCTAGAAA
33	NM_001145110	NELL2	232	242	+	4.61644	0.00125	ATATATTTTAA
33	NM_006851	GLIPR1	233	243	+	4.61644	0.00125	ATTTATAGAAG
33	NM_002258	KLRB1	225	235	-	4.61644	0.00125	TTTTATATTAA
33	NM_001145110	NELL2	229	239	-	4.61644	0.00125	AAATATATTAA
33	NM_006851	GLIPR1	234	244	-	4.61644	0.00125	ACTTCTATAAA
33	NM_018326	GIMAP4	253	263	+	4.61644	0.00125	ctttaaataaa
33	NM_144975	SLFN5	264	274	+	4.61644	0.00125	aaataaataaa
33	NM_001042437	ST3GAL5	269	279	+	4.61644	0.00125	AGTTTTATAAA
33	NM_001130715	PLAC8	269	279	+	4.61644	0.00125	AAATGTATAAA
33	NM_001042437	ST3GAL5	271	281	+	4.61644	0.00125	TTTTATAAAAA
33	NM_020801	ARRDC3	286	296	+	4.61644	0.00125	AAATCTATAAA
33	NM_001145008	BTN3A1	295	305	+	4.61644	0.00125	CTATATAGAAA
33	NM_016388	TRAT1	287	297	-	4.61644	0.00125	AAATAAATAAA
33	NM_001199573	TRIM22	291	301	-	4.61644	0.00125	ATTTGAATAAA
33	NM_016388	TRAT1	291	301	-	4.61644	0.00125	AAATAAATAAA
33	NM_001042437	ST3GAL5	317	327	+	4.61644	0.00125	ATATCTATTAA
33	NM_182948	PRKACB	318	328	+	4.61644	0.00125	CTATATATTAA
33	NM_001160154	MGAT4A	321	331	+	4.61644	0.00125	AAATATATTAA
33	NR_002779	NUDT9P1	328	338	+	4.61644	0.00125	ATTTCTGTAAA
33	NM_016388	TRAT1	320	330	-	4.61644	0.00125	ATTTTTATCAA
33	NM_001465	FYB1	343	353	+	4.61644	0.00125	ATTTATTTGAA
33	NM_001003927	EVI2A	358	368	+	4.61644	0.00125	ATATATATGAC
33	NM_152501	PYHIN1	351	361	-	4.61644	0.00125	TTATATTTAAA
33	NM_001033667	LY9	366	376	+	4.61644	0.00125	TTTTGTATAAA
33	NM_001018072	BTBD11	369	379	+	4.61644	0.00125	atttaaaaaaa
33	NM_152501	PYHIN1	364	374	-	4.61644	0.00125	ATTTGTATCAA
33	NM_001033667	LY9	367	377	-	4.61644	0.00125	GTTTATACAAA
33	NM_006495	EVI2B	368	378	-	4.61644	0.00125	ATTTATTTTAA
33	NM_012417	PITPNC1	396	406	-	4.61644	0.00125	ATTTAAACAAA
33	NM_001003927	EVI2A	410	420	+	4.61644	0.00125	ATTTTGATAAA
33	NM_001195608	PLEKHA1	418	428	+	4.61644	0.00125	atttggataaa
33	NM_001037340	PDE4B	411	421	-	4.61644	0.00125	ATTTTTTTAAA
33	NM_052888	LRRC37B	429	439	+	4.61644	0.00125	ACATAAATAAA
33	NM_001195608	PLEKHA1	419	429	-	4.61644	0.00125	ATTTATCCAAA
33	NM_001037340	PDE4B	433	443	+	4.61644	0.00125	ATTTATCAAAA
33	NM_182948	PRKACB	436	446	+	4.61644	0.00125	TTTTATATTAA
33	NM_001170553	VSIG1	438	448	+	4.61644	0.00125	AAATATATCAA
33	NM_001037340	PDE4B	447	457	-	4.61644	0.00125	ATATTCATAAA
33	NM_181358	HIPK1	453	463	-	4.61644	0.00125	ATTTTTAAAAA
33	NM_198269	HIPK1	467	477	+	4.61644	0.00125	acatttataaa
33	NR_002722	ZNF204P	487	497	+	4.61644	0.00125	ATATATGTAAG
33	NM_005290	GPR15	498	508	-	4.61644	0.00125	TTTTGTATAAA
33	NM_001162497	LPAR6	517	527	+	4.61644	0.00125	gtttatattaa
33	NM_003467	CXCR4	522	532	+	4.61644	0.00125	ACTTTTATAAA
33	NM_003467	CXCR4	524	534	+	4.61644	0.00125	TTTTATAAAAA
33	NM_003467	CXCR4	525	535	-	4.61644	0.00125	GTTTTTATAAA
33	NM_001242862	PRKACB	554	564	+	4.61644	0.00125	GCTTATATAAA
33	NM_001242862	PRKACB	555	565	-	4.61644	0.00125	CTTTATATAAG
33	NM_001098200	GPR18	583	593	+	4.61644	0.00125	ATATATTTAAG
33	NM_001098200	GPR18	598	608	+	4.61644	0.00125	TTATATACAAA
33	NM_006639	CYSLTR1	601	611	+	4.61644	0.00125	GTATGTATAAA
33	NM_003328	TXK	601	611	+	4.61644	0.00125	ATATATAAGAA
33	NM_006639	CYSLTR1	605	615	+	4.61644	0.00125	GTATAAATAAA
33	NM_001145353	ELF1	608	618	+	4.61644	0.00125	TTTTAAATAAA
33	NM_006720	ABLIM1	602	612	-	4.61644	0.00125	ATTTAAAAAAA
33	NM_001145353	ELF1	609	619	-	4.61644	0.00125	TTTTATTTAAA
33	NM_001164347	ZBTB20	626	636	+	4.61644	0.00125	TTATAAATAAA
33	NM_020711	ERMN	618	628	-	4.61644	0.00125	GTTTATGTAAA
33	NM_003783	B3GALT2	638	648	-	4.61644	0.00125	ACATATATAAT
33	NM_181504	PIK3R1	649	659	+	4.61644	0.00125	TTATATAGAAA
33	NM_006472	TXNIP	657	667	+	4.61644	0.00125	ATTTGTTTAAA
33	NM_018284	GBP3	660	670	+	4.61644	0.00125	ATATATTTTAA
33	NM_006472	TXNIP	658	668	-	4.61644	0.00125	ATTTAAACAAA
33	NM_152321	ERP27	680	690	+	4.61644	0.00125	GTTTATTTAAA
33	NM_006495	EVI2B	690	700	+	4.61644	0.00125	AATTATGTAAA
33	NM_152321	ERP27	685	695	-	4.61644	0.00125	TTTTATTTAAA
33	NM_006495	EVI2B	691	701	-	4.61644	0.00125	ATTTACATAAT
33	NR_002722	ZNF204P	712	722	+	4.61644	0.00125	gcatatataaa
33	NM_007124	UTRN	705	715	-	4.61644	0.00125	AAATACATAAA
33	NM_001195608	PLEKHA1	705	715	-	4.61644	0.00125	ACATATAAAAA
33	NM_001005474	NFKBIZ	718	728	-	4.61644	0.00125	ATTTTAATAAA
33	NM_006495	EVI2B	729	739	-	4.61644	0.00125	ATTTACATAAT
33	NM_152501	PYHIN1	744	754	+	4.61644	0.00125	TTTTATAGAAA
33	NM_001243093	FYB1	746	756	+	4.61644	0.00125	TTTTATATAAC
33	NM_152501	PYHIN1	745	755	-	4.61644	0.00125	TTTTCTATAAA
33	NM_002104	GZMK	747	757	-	4.61644	0.00125	ATTTGTATAAT
33	NM_001170553	VSIG1	761	771	+	4.61644	0.00125	TTTTAAATAAA
33	NM_001198951	RNF103	762	772	-	4.61644	0.00125	ATTTTTACAAA
33	NM_001170553	VSIG1	762	772	-	4.61644	0.00125	TTTTATTTAAA
33	NM_000202	IDS	775	785	+	4.61644	0.00125	ctttttataaa
33	NM_172373	ELF1	783	793	+	4.61644	0.00125	aaatataaaaa
33	NM_000202	IDS	776	786	-	4.61644	0.00125	TTTTATAAAAA
33	NM_016388	TRAT1	781	791	-	4.61644	0.00125	ATATATTTTAA
33	NM_181504	PIK3R1	783	793	-	4.61644	0.00125	ATTTTTATCAA
33	NM_018326	GIMAP4	805	815	+	4.61644	0.00125	TTATATAGAAA
33	NM_001242466	PIK3R1	811	821	+	4.61644	0.00125	ATTTAAACAAA
33	NM_001145107	NELL2	817	827	+	4.61644	0.00125	aAATAAATAAA
33	NM_002313	ABLIM1	818	828	+	4.61644	0.00125	TTTTATATAAT
33	NM_001242466	PIK3R1	812	822	-	4.61644	0.00125	ATTTGTTTAAA
33	NM_152321	ERP27	813	823	-	4.61644	0.00125	ATTTAAATAAT
33	NM_007124	UTRN	826	836	+	4.61644	0.00125	GTATATGTAAA
33	NM_001145353	ELF1	827	837	+	4.61644	0.00125	GGATATATAAA
33	NM_152321	ERP27	817	827	-	4.61644	0.00125	TTATATTTAAA
33	NM_002313	ABLIM1	819	829	-	4.61644	0.00125	GATTATATAAA
33	NM_001656	TRIM23	832	842	+	4.61644	0.00125	TTTTGTATAAA
33	NR_002722	ZNF204P	837	847	+	4.61644	0.00125	atttgtgtaaa
33	NM_021632	ZNF350	839	849	+	4.61644	0.00125	ATTTAAAAAAA
33	NM_001042495	SLC12A6	839	849	+	4.61644	0.00125	TTTTATGTAAA
33	NM_152321	ERP27	839	849	+	4.61644	0.00125	atatagaaaaa
33	NM_001656	TRIM23	833	843	-	4.61644	0.00125	GTTTATACAAA
33	NM_198269	HIPK1	833	843	-	4.61644	0.00125	ATATATACGAA
33	NM_007005	TLE4	849	859	+	4.61644	0.00125	ATTTTTATAAT
33	NM_015864	RIPOR2	849	859	+	4.61644	0.00125	TTATAAATAAA
33	NM_001042495	SLC12A6	840	850	-	4.61644	0.00125	TTTTACATAAA
33	NM_001002264	EPSTI1	857	867	+	4.61644	0.00125	AAATATATTAA
33	NM_001162498	LPAR6	861	871	+	4.61644	0.00125	GTATTTATAAA
33	NM_152604	ZNF383	853	863	-	4.61644	0.00125	AAATAAATAAA
33	NM_001242466	PIK3R1	861	871	-	4.61644	0.00125	ATTTAAATTAA
33	NM_001243093	FYB1	870	880	-	4.61644	0.00125	ATTTATAATAA
33	NM_174896	C1orf162	883	893	+	4.61644	0.00125	ATTTATGTGAA
33	NM_001173482	CRBN	895	905	+	4.61644	0.00125	ATATATGTGAA
33	NM_001042572	CHD2	886	896	-	4.61644	0.00125	AAATAAATAAA
33	NM_001145110	NELL2	897	907	+	4.61644	0.00125	atatttctaaa
33	NM_004438	EPHA4	889	899	-	4.61644	0.00125	ATTTCAATAAA
33	NM_001242860	PRKACB	904	914	+	4.61644	0.00125	Gtttatttaaa
33	NM_020711	ERMN	904	914	+	4.61644	0.00125	ATTTATTAAAA
33	NM_001242860	PRKACB	905	915	-	4.61644	0.00125	TTTTAAATAAA
33	NM_017631	DDX60	917	927	+	4.61644	0.00125	atatatacaat
33	NM_152748	ELAPOR2	908	918	-	4.61644	0.00125	AAATAAATAAA
33	NM_001242860	PRKACB	919	929	+	4.61644	0.00125	atatttataaG
33	NM_198269	HIPK1	923	933	+	4.61644	0.00125	ATATTTCTAAA
33	NM_198269	HIPK1	925	935	+	4.61644	0.00125	ATTTCTAAAAA
33	NM_002221	ITPKB	916	926	-	4.61644	0.00125	ATATCTTTAAA
33	NM_001256850	TTN	929	939	+	4.61644	0.00125	ATTTATCTCAA
33	NM_001195608	PLEKHA1	929	939	+	4.61644	0.00125	agatatatcaa
33	NM_001195608	PLEKHA1	926	936	-	4.61644	0.00125	ATATATCTGAA
33	NM_001242860	PRKACB	938	948	+	4.61644	0.00125	ATATTTTTAAA
33	NM_174896	C1orf162	939	949	+	4.61644	0.00125	ATTTTTGTAAA
33	NM_002943	RORA	932	942	-	4.61644	0.00125	AAATAAATAAA
33	NM_001145353	ELF1	935	945	-	4.61644	0.00125	CCTTATATAAA
33	NM_138495	ATXN7L1	949	959	+	4.61644	0.00125	ATATTTAGAAA
33	NM_174896	C1orf162	940	950	-	4.61644	0.00125	ATTTACAAAAA
33	NM_001178056	PARP8	951	961	+	4.61644	0.00125	ATTTATTTAAT
33	NM_001143682	CALCOCO1	942	952	-	4.61644	0.00125	ACATCTATAAA
33	NM_004071	CLK1	953	963	+	4.61644	0.00125	aaataaataaa
33	NM_002943	RORA	944	954	-	4.61644	0.00125	ATTTAAATTAA
33	NM_004071	CLK1	957	967	+	4.61644	0.00125	aaataaataaa
33	NM_003328	TXK	957	967	+	4.61644	0.00125	AAATATAAAAA
33	NM_002943	RORA	948	958	-	4.61644	0.00125	GTTTATTTAAA
33	NM_018284	GBP3	961	971	+	4.61644	0.00125	ttttatagaaa
33	NM_004071	CLK1	961	971	+	4.61644	0.00125	aaataaataaa
33	NM_001003407	ABLIM1	963	973	+	4.61644	0.00125	ATTTTTAAAAA
33	NM_006495	EVI2B	967	977	+	4.61644	0.00125	acatgtataaa
33	NM_152748	ELAPOR2	967	977	+	4.61644	0.00125	atatttttaaa
33	NM_152748	ELAPOR2	969	979	+	4.61644	0.00125	atttttaaaaa
33	NM_018284	GBP3	962	972	-	4.61644	0.00125	GTTTCTATAAA
33	NM_001130518	CSGALNACT1	962	972	-	4.61644	0.00125	GTATATATGAA
33	NR_024553	ZNF204P	975	985	+	4.61644	0.00125	atttattgaaa
33	NM_152748	ELAPOR2	970	980	-	4.61644	0.00125	ATTTTTAAAAA
33	NM_152748	ELAPOR2	972	982	-	4.61644	0.00125	ATATTTTTAAA
33	NM_002943	RORA	988	998	+	4.61644	0.00125	atttgtaaaaa
33	NM_002943	RORA	989	999	-	4.61644	0.00125	ATTTTTACAAA
33	NM_001199934	SESN1	13	23	+	1.34932	0.00126	ATGAATATACA
33	NM_152501	PYHIN1	9	19	-	1.34932	0.00126	ATGAATATATA
33	NM_001242860	PRKACB	4	14	+	0.643836	0.00133	ATGCAGATATA
33	NM_006720	ABLIM1	21	31	-	0.643836	0.00133	ATCGATACAGA
33	NM_001130715	PLAC8	93	103	+	0.643836	0.00133	ATGCATACATA
33	NM_021622	PLEKHA1	101	111	+	0.643836	0.00133	ATGCAGATACA
33	NM_020899	ZBTB4	174	184	+	0.643836	0.00133	ATGCATATTCA
33	NM_173496	MPP7	165	175	-	0.643836	0.00133	ATGAATTTAGA
33	NM_003467	CXCR4	241	251	-	0.643836	0.00133	ATGCCTATATA
33	NM_001042437	ST3GAL5	285	295	+	0.643836	0.00133	ATGCATCTACA
33	NM_001270546	AKAP13	389	399	-	0.643836	0.00133	ATGAATGTAGA
33	NM_001178055	PARP8	402	412	+	0.643836	0.00133	ACCAATATAGA
33	NM_001164687	THEMIS	436	446	+	0.643836	0.00133	ATGCAAATATA
33	NM_001242857	PRKACB	460	470	+	0.643836	0.00133	ATGCAGATATA
33	NM_001145109	NELL2	507	517	+	0.643836	0.00133	ATCCATATCCA
33	NM_021622	PLEKHA1	579	589	+	0.643836	0.00133	ttggatataga
33	NM_016388	TRAT1	591	601	+	0.643836	0.00133	ATCCATATATT
33	NM_005816	CD96	592	602	+	0.643836	0.00133	ATCCAGATACA
33	NR_002722	ZNF204P	710	720	+	0.643836	0.00133	aagcatatata
33	NM_001199324	ZNF615	721	731	+	0.643836	0.00133	GTCCATATACA
33	NM_144665	SESN3	798	808	+	0.643836	0.00133	ATGCAAATATA
33	NM_001190821	SMAD7	789	799	-	0.643836	0.00133	AAGGATATAGA
33	NM_030802	FAM117A	817	827	+	0.643836	0.00133	ATGCAAATATA
33	NM_001130518	CSGALNACT1	902	912	+	0.643836	0.00133	ATCCATCTATA
33	NM_001145353	ELF1	937	947	-	0.643836	0.00133	ATCCTTATATA
33	NM_001199942	DOP1A	5	15	+	0.369863	0.0015	ATTGAAATATA
33	NM_001199934	SESN1	14	24	-	0.369863	0.0015	ATGTATATTCA
33	NM_001037339	PDE4B	38	48	+	0.369863	0.0015	ATCAAAATAAA
33	NM_002313	ABLIM1	59	69	-	0.369863	0.0015	CTTAATATATA
33	NM_001199942	DOP1A	72	82	-	0.369863	0.0015	CTAAATATATA
33	NM_002104	GZMK	74	84	-	0.369863	0.0015	ATGTGTATATA
33	NM_174912	FAAH2	85	95	-	0.369863	0.0015	AAGTATATATA
33	NM_001166243	FHIT	110	120	+	0.369863	0.0015	ATGTATAAACA
33	NM_001100594	SNRK	131	141	+	0.369863	0.0015	atgtatatgta
33	NM_152604	ZNF383	124	134	-	0.369863	0.0015	ATGTATTTATA
33	NM_001164342	ZBTB20	126	136	-	0.369863	0.0015	ATGAATATCAA
33	NM_001145353	ELF1	144	154	+	0.369863	0.0015	ATGAATAGAAA
33	NM_005290	GPR15	150	160	+	0.369863	0.0015	ATCAAAATAAA
33	NM_182948	PRKACB	140	150	-	0.369863	0.0015	ACTAATATACA
33	NM_020725	ATXN7L1	147	157	-	0.369863	0.0015	ATAAATACACA
33	NM_002269	KPNA5	167	177	-	0.369863	0.0015	AAGGATATAAA
33	NM_019600	FAM214A	233	243	+	0.369863	0.0015	ATCTATTTATA
33	NM_001190823	SMAD7	278	288	+	0.369863	0.0015	ATAAATACACA
33	NM_007249	KLF12	277	287	-	0.369863	0.0015	ATCAAAATAAA
33	NM_020801	ARRDC3	292	302	+	0.369863	0.0015	ATAAAAATATA
33	NM_001255976	PMEPA1	289	299	-	0.369863	0.0015	AGTGATATACA
33	NM_016388	TRAT1	289	299	-	0.369863	0.0015	ATAAATAAATA
33	NM_001145008	BTN3A1	307	317	+	0.369863	0.0015	ACGTATATACA
33	NM_181504	PIK3R1	314	324	+	0.369863	0.0015	ATGTATATATT
33	NM_001042437	ST3GAL5	314	324	-	0.369863	0.0015	ATAGATATATC
33	NM_003467	CXCR4	359	369	-	0.369863	0.0015	ATAAATGTACA
33	NM_001242860	PRKACB	373	383	-	0.369863	0.0015	ATGATTATAAA
33	NM_007124	UTRN	440	450	+	0.369863	0.0015	ATAACTATATA
33	NM_006639	CYSLTR1	455	465	+	0.369863	0.0015	ACAGATATACA
33	NM_006639	CYSLTR1	450	460	-	0.369863	0.0015	ATCTGTATATA
33	NR_002722	ZNF204P	453	463	-	0.369863	0.0015	AGGAATATAAA
33	NM_007124	UTRN	456	466	-	0.369863	0.0015	ATGTATTTATA
33	NM_152604	ZNF383	466	476	-	0.369863	0.0015	ATGGAGATAAA
33	NM_001098200	GPR18	594	604	+	0.369863	0.0015	ATAATTATATA
33	NM_006639	CYSLTR1	603	613	+	0.369863	0.0015	ATGTATAAATA
33	NM_001017373	SAMD3	616	626	+	0.369863	0.0015	ATGTATGTACA
33	NM_001017373	SAMD3	620	630	+	0.369863	0.0015	ATGTACATACA
33	NM_001017373	SAMD3	617	627	-	0.369863	0.0015	ATGTACATACA
33	NM_001164347	ZBTB20	628	638	+	0.369863	0.0015	ATAAATAAACA
33	NM_198269	HIPK1	631	641	+	0.369863	0.0015	ATAAATTTACA
33	NM_001017373	SAMD3	621	631	-	0.369863	0.0015	ATGTATGTACA
33	NM_002104	GZMK	644	654	-	0.369863	0.0015	ATGTAGATATA
33	NM_006472	TXNIP	648	658	-	0.369863	0.0015	ATGAATATTAA
33	NM_002313	ABLIM1	690	700	+	0.369863	0.0015	ATTAATATCCA
33	NM_004089	TSC22D3	697	707	+	0.369863	0.0015	ATCGATAAAAA
33	NM_001005474	NFKBIZ	697	707	-	0.369863	0.0015	ATAAAAATATA
33	NM_021622	PLEKHA1	707	717	-	0.369863	0.0015	ATCAAAATAAA
33	NM_000700	ANXA1	707	717	-	0.369863	0.0015	ATAAATATCCA
33	NM_007271	STK38	722	732	+	0.369863	0.0015	attaatacata
33	NM_174896	C1orf162	739	749	+	0.369863	0.0015	AAGTATATATA
33	NM_007005	TLE4	767	777	-	0.369863	0.0015	AATAATATACA
33	NM_016388	TRAT1	780	790	+	0.369863	0.0015	ATTAAAATATA
33	NM_002313	ABLIM1	806	816	-	0.369863	0.0015	ATGTGTATATA
33	NM_001145107	NELL2	819	829	+	0.369863	0.0015	ATAAATAAATA
33	NM_000110	DPYD	829	839	+	0.369863	0.0015	ATGTAGATACA
33	NM_001242857	PRKACB	829	839	-	0.369863	0.0015	ATGATTATAAA
33	NM_000110	DPYD	830	840	-	0.369863	0.0015	ATGTATCTACA
33	NM_152604	ZNF383	855	865	-	0.369863	0.0015	ATAAATAAATA
33	NM_001162498	LPAR6	858	868	-	0.369863	0.0015	ATAAATACACA
33	NM_181504	PIK3R1	890	900	+	0.369863	0.0015	ATGGATATGAA
33	NM_152748	ELAPOR2	901	911	+	0.369863	0.0015	ataaatattta
33	NM_001130518	CSGALNACT1	906	916	+	0.369863	0.0015	ATCTATATATG
33	NM_152748	ELAPOR2	902	912	-	0.369863	0.0015	ATAAATATTTA
33	NM_017631	DDX60	913	923	+	0.369863	0.0015	aaaaatatata
33	NM_031885	BBS2	904	914	-	0.369863	0.0015	AAAAATATATA
33	NM_152748	ELAPOR2	906	916	-	0.369863	0.0015	ATAAATAAATA
33	NM_002221	ITPKB	919	929	+	0.369863	0.0015	AAAGATATACA
33	NM_152748	ELAPOR2	910	920	-	0.369863	0.0015	ATAAATAAATA
33	NM_001242860	PRKACB	916	926	-	0.369863	0.0015	ATAAATATATT
33	NM_002943	RORA	930	940	-	0.369863	0.0015	ATAAATAAATA
33	NM_001130518	CSGALNACT1	940	950	-	0.369863	0.0015	ATGTATGTATA
33	NM_004071	CLK1	955	965	+	0.369863	0.0015	ataaataaata
33	NM_004071	CLK1	959	969	+	0.369863	0.0015	ataaataaata
33	NM_001173482	CRBN	973	983	+	0.369863	0.0015	ATGTATGTACA
33	NM_001173482	CRBN	977	987	+	0.369863	0.0015	ATGTACATACA
33	NM_001173482	CRBN	974	984	-	0.369863	0.0015	ATGTACATACA
33	NM_002258	KLRB1	22	32	+	-0.0616438	0.00165	Atccctgtaga
33	NM_020801	ARRDC3	19	29	-	-0.0616438	0.00165	AACCATAAAGA
33	NM_152696	HIPK1	71	81	-	-0.0616438	0.00165	ATCCTAATAGA
33	NM_021622	PLEKHA1	84	94	+	-0.0616438	0.00165	CTGCATATGGA
33	NM_001130715	PLAC8	88	98	-	-0.0616438	0.00165	ATGCATGTTGA
33	NM_138788	TMEM45B	205	215	-	-0.0616438	0.00165	ATGCAAAGAGA
33	NM_001162498	LPAR6	227	237	-	-0.0616438	0.00165	AGGCATAAAGA
33	NM_001012967	DDX60L	271	281	-	-0.0616438	0.00165	ATCCAGATGGA
33	NM_144778	MBNL2	330	340	-	-0.0616438	0.00165	ATCCATACTGA
33	NM_006639	CYSLTR1	371	381	-	-0.0616438	0.00165	TTGCCTATAGA
33	NM_006720	ABLIM1	438	448	+	-0.0616438	0.00165	ATCCCTCTAGA
33	NM_004948	DSC1	472	482	-	-0.0616438	0.00165	TTGCATTTAGA
33	NM_020711	ERMN	486	496	+	-0.0616438	0.00165	ATCCAGACAGA
33	NM_001170553	VSIG1	505	515	-	-0.0616438	0.00165	TTGCGTATAGA
33	NM_016257	HPCAL4	524	534	-	-0.0616438	0.00165	ATGCAAATAGT
33	NM_001242862	PRKACB	547	557	-	-0.0616438	0.00165	AAGCTTATAGA
33	NM_001258275	SAMD3	645	655	+	-0.0616438	0.00165	ATCCATCTGGA
33	NM_001242862	PRKACB	668	678	-	-0.0616438	0.00165	AGCCATACAGA
33	NM_001003927	EVI2A	725	735	-	-0.0616438	0.00165	AGGCCTATAGA
33	NM_152501	PYHIN1	758	768	-	-0.0616438	0.00165	AAGCATCTAGA
33	NM_001173482	CRBN	773	783	+	-0.0616438	0.00165	ttgcatatgga
33	NM_020711	ERMN	783	793	+	-0.0616438	0.00165	ATCCAGAGAGA
33	NM_001037340	PDE4B	842	852	+	-0.0616438	0.00165	TTGCATAAAGA
33	NR_002722	ZNF204P	859	869	+	-0.0616438	0.00165	agccataaaga
33	NM_001145008	BTN3A1	857	867	-	-0.0616438	0.00165	ATGCAATTAGA
33	NM_001166243	FHIT	884	894	-	-0.0616438	0.00165	ATCCAGAAAGA
33	NM_002943	RORA	898	908	+	-0.0616438	0.00165	aagcttataga
33	NM_005290	GPR15	900	910	-	-0.0616438	0.00165	GTGCATATTGA
33	NM_002104	GZMK	908	918	-	-0.0616438	0.00165	TTCCATATTGA
33	NM_152501	PYHIN1	957	967	+	-0.0616438	0.00165	ATGCATTTTGA
33	NM_001098200	GPR18	973	983	-	-0.0616438	0.00165	AAGCATTTAGA
33	NM_001042572	CHD2	988	998	-	-0.0616438	0.00165	ATCCATGTAGT
27	NM_001080435	WHAMM	2	8	+	6.5	0.00229	ataaaag
27	NM_001130715	PLAC8	3	9	+	6.5	0.00229	ACAAAAT
27	NM_001465	FYB1	4	10	+	6.5	0.00229	ATGAAAT
27	NM_001017373	SAMD3	6	12	+	6.5	0.00229	ttaaaat
27	NM_019000	RETREG1	6	12	+	6.5	0.00229	ATAATAT
27	NM_001105539	ZBTB10	13	19	+	6.5	0.00229	ACAAAAT
27	NM_181504	PIK3R1	13	19	+	6.5	0.00229	CTAAAAT
27	NM_001242862	PRKACB	14	20	+	6.5	0.00229	CTAAAAT
27	NM_020711	ERMN	15	21	+	6.5	0.00229	AAAAAAT
27	NM_001130518	CSGALNACT1	15	21	+	6.5	0.00229	AAAAAAT
27	NM_001164344	ZBTB20	16	22	+	6.5	0.00229	ACAAAAT
27	NM_003328	TXK	17	23	+	6.5	0.00229	ATAAAGT
27	NM_001162497	LPAR6	17	23	+	6.5	0.00229	ATCAAAT
27	NM_001098200	GPR18	17	23	+	6.5	0.00229	ATTAAAt
27	NM_001164116	CASS4	21	27	+	6.5	0.00229	aaaaaaT
27	NM_003896	ST3GAL5	21	27	+	6.5	0.00229	ATTAAAT
27	NM_001242860	PRKACB	24	30	+	6.5	0.00229	ATATAAT
27	NM_002269	KPNA5	25	31	+	6.5	0.00229	ATAAAAC
27	NM_001242860	PRKACB	26	32	+	6.5	0.00229	ATAATAT
27	NM_001100594	SNRK	26	32	+	6.5	0.00229	ACAAAAT
27	NM_001242466	PIK3R1	27	33	+	6.5	0.00229	AGAAAAT
27	NM_001080435	WHAMM	27	33	+	6.5	0.00229	ATAAATT
27	NM_001077203	SENP7	29	35	+	6.5	0.00229	ATGAAAT
27	NM_007249	KLF12	29	35	+	6.5	0.00229	AAAAAAT
27	NM_001242857	PRKACB	30	36	+	6.5	0.00229	atgaaat
27	NM_006813	PNRC1	31	37	+	6.5	0.00229	ATAAAAC
27	NM_001145110	NELL2	32	38	+	6.5	0.00229	AAAAAAT
27	NM_001042572	CHD2	33	39	+	6.5	0.00229	ATGAAAT
27	NM_001001895	UBASH3A	35	41	+	6.5	0.00229	ttaaaat
27	NM_174896	C1orf162	36	42	+	6.5	0.00229	AAAAAAT
27	NM_001265597	ZNF211	36	42	+	6.5	0.00229	ataaaag
27	NM_001465	FYB1	39	45	+	6.5	0.00229	ATAAAAC
27	NM_001001895	UBASH3A	40	46	+	6.5	0.00229	ataaaAA
27	NM_005816	CD96	41	47	+	6.5	0.00229	TTAAAAT
27	NM_001162497	LPAR6	41	47	+	6.5	0.00229	ATAAAAA
27	NM_001199573	TRIM22	42	48	+	6.5	0.00229	ataaaaa
27	NM_002269	KPNA5	43	49	+	6.5	0.00229	ATAAAAG
27	NM_001017373	SAMD3	43	49	+	6.5	0.00229	ataaaag
27	NM_001037339	PDE4B	44	50	+	6.5	0.00229	ATAAAAA
27	NM_001162498	LPAR6	45	51	+	6.5	0.00229	AGAAAAT
27	NM_005816	CD96	46	52	+	6.5	0.00229	ATTAAAT
27	NM_001130715	PLAC8	46	52	+	6.5	0.00229	ATAGAAT
27	NM_020711	ERMN	48	54	+	6.5	0.00229	AGAAAAT
27	NM_017658	KLHL28	49	55	+	6.5	0.00229	AAAAAAT
27	NM_182948	PRKACB	50	56	+	6.5	0.00229	ATAAATT
27	NM_001190823	SMAD7	54	60	+	6.5	0.00229	ATAAAAA
27	NM_001017373	SAMD3	54	60	+	6.5	0.00229	atgaaat
27	NM_001145353	ELF1	56	62	+	6.5	0.00229	ATAATAT
27	NM_174912	FAAH2	59	65	+	6.5	0.00229	ATTAAAT
27	NM_002892	ARID4A	60	66	+	6.5	0.00229	ACAAAAT
27	NM_001160154	MGAT4A	60	66	+	6.5	0.00229	ATTAAAT
27	NM_198081	SCML4	61	67	+	6.5	0.00229	ATAAACT
27	NM_152748	ELAPOR2	62	68	+	6.5	0.00229	TTAAAAT
27	NM_174912	FAAH2	64	70	+	6.5	0.00229	ATAATAT
27	NM_007220	CA5B	65	71	+	6.5	0.00229	ATAAAGT
27	NM_172373	ELF1	66	72	+	6.5	0.00229	AAAAAAT
27	NM_198081	SCML4	68	74	+	6.5	0.00229	ATATAAT
27	NM_198581	ZC3H6	68	74	+	6.5	0.00229	AAAAAAT
27	NM_172373	ELF1	71	77	+	6.5	0.00229	ATACAAT
27	NM_181504	PIK3R1	72	78	+	6.5	0.00229	ATAAAAC
27	NM_001145110	NELL2	72	78	+	6.5	0.00229	ATATAAT
27	NM_152604	ZNF383	72	78	+	6.5	0.00229	gtaaaat
27	NM_006108	SPON1	72	78	+	6.5	0.00229	ataaagt
27	NM_138495	ATXN7L1	73	79	+	6.5	0.00229	AGAAAAT
27	NM_001145110	NELL2	74	80	+	6.5	0.00229	ATAATAT
27	NM_005290	GPR15	75	81	+	6.5	0.00229	ATAAAAA
27	NM_001170779	PABIR3	77	83	+	6.5	0.00229	CTAAAAT
27	NR_002779	NUDT9P1	78	84	+	6.5	0.00229	ATAAATT
27	NM_001005474	NFKBIZ	79	85	+	6.5	0.00229	ATAAGAT
27	NM_000239	LYZ	79	85	+	6.5	0.00229	Gtaaaat
27	NM_001256850	TTN	81	87	+	6.5	0.00229	ATATAAT
27	NM_006472	TXNIP	81	87	+	6.5	0.00229	ATGAAAT
27	NM_001100594	SNRK	82	88	+	6.5	0.00229	AAAAAAT
27	NM_005725	TSPAN2	83	89	+	6.5	0.00229	ATAAAAA
27	NM_001145353	ELF1	83	89	+	6.5	0.00229	ATAAATT
27	NM_001145153	TMEM71	86	92	+	6.5	0.00229	AGAAAAT
27	NM_001164344	ZBTB20	86	92	+	6.5	0.00229	AGAAAAT
27	NM_002104	GZMK	90	96	+	6.5	0.00229	ATAAATT
27	NM_172373	ELF1	91	97	+	6.5	0.00229	TTAAAAT
27	NM_021632	ZNF350	91	97	+	6.5	0.00229	ATTAAAT
27	NM_001162498	LPAR6	92	98	+	6.5	0.00229	AAAAAAT
27	NM_001199934	SESN1	93	99	+	6.5	0.00229	AAAAAAT
27	NM_152748	ELAPOR2	94	100	+	6.5	0.00229	ATCAAAT
27	NM_153236	GIMAP7	95	101	+	6.5	0.00229	ATAAAAA
27	NM_016388	TRAT1	99	105	+	6.5	0.00229	AAAAAAT
27	NM_014314	DDX58	99	105	+	6.5	0.00229	ACAAAAT
27	NM_001128596	TC2N	100	106	+	6.5	0.00229	ataaaac
27	NM_001145353	ELF1	100	106	+	6.5	0.00229	ATAAAGT
27	NM_001168393	CREBRF	100	106	+	6.5	0.00229	ATACAAT
27	NM_001193307	SAMD9	102	108	+	6.5	0.00229	ATAAAAG
27	NM_004438	EPHA4	102	108	+	6.5	0.00229	ATAAACT
27	NM_001145110	NELL2	103	109	+	6.5	0.00229	CTAAAAT
27	NM_001017534	CARD16	104	110	+	6.5	0.00229	ATAAAGT
27	NM_006720	ABLIM1	104	110	+	6.5	0.00229	ATAAAAG
27	NM_152748	ELAPOR2	105	111	+	6.5	0.00229	ATAAAAG
27	NM_000239	LYZ	109	115	+	6.5	0.00229	ataaaaa
27	NM_198081	SCML4	109	115	+	6.5	0.00229	ATAAATT
27	NM_153236	GIMAP7	111	117	+	6.5	0.00229	ATACAAT
27	NM_177405	ADA2	112	118	+	6.5	0.00229	AGAAAAT
27	NM_198081	SCML4	113	119	+	6.5	0.00229	ATTAAAT
27	NM_001172225	ZNF540	114	120	+	6.5	0.00229	ATAAATT
27	NM_005814	GPA33	116	122	+	6.5	0.00229	agaaaat
27	NM_017644	KLHL24	121	127	+	6.5	0.00229	ATAAAAA
27	NM_006639	CYSLTR1	122	128	+	6.5	0.00229	CTAAAAT
27	NM_001164116	CASS4	122	128	+	6.5	0.00229	ATAAACT
27	NM_001256850	TTN	126	132	+	6.5	0.00229	TTAAAAT
27	NM_001145008	BTN3A1	126	132	+	6.5	0.00229	GTAAAAT
27	NM_001162498	LPAR6	127	133	+	6.5	0.00229	ATAAATT
27	NM_173496	MPP7	131	137	+	6.5	0.00229	agaaaat
27	NM_007124	UTRN	131	137	+	6.5	0.00229	attaaat
27	NM_001256850	TTN	131	137	+	6.5	0.00229	ATAGAAT
27	NM_001007169	ZNF483	132	138	+	6.5	0.00229	ataagaT
27	NM_001242860	PRKACB	132	138	+	6.5	0.00229	ATAAGAT
27	NR_024553	ZNF204P	132	138	+	6.5	0.00229	ATAAAAG
27	NM_016388	TRAT1	135	141	+	6.5	0.00229	AGAAAAT
27	NM_014606	HERC3	136	142	+	6.5	0.00229	ATAAAAA
27	NM_001193307	SAMD9	136	142	+	6.5	0.00229	ATGAAAT
27	NM_001242857	PRKACB	137	143	+	6.5	0.00229	TTAAAAT
27	NM_000239	LYZ	140	146	+	6.5	0.00229	ACAAAAT
27	NM_017658	KLHL28	141	147	+	6.5	0.00229	AAAAAAT
27	NM_001130715	PLAC8	141	147	+	6.5	0.00229	ATACAAT
27	NM_001077203	SENP7	141	147	+	6.5	0.00229	AAAAAAT
27	NM_005450	NOG	141	147	+	6.5	0.00229	AGAAAAT
27	NM_002258	KLRB1	143	149	+	6.5	0.00229	AAAAAAT
27	NM_001098200	GPR18	144	150	+	6.5	0.00229	TTAAAAT
27	NM_001077203	SENP7	146	152	+	6.5	0.00229	ATAAAAG
27	NM_002269	KPNA5	146	152	+	6.5	0.00229	ctaaaat
27	NM_001098200	GPR18	149	155	+	6.5	0.00229	ATGAAAT
27	NM_001130715	PLAC8	150	156	+	6.5	0.00229	ATAATAT
27	NM_001168393	CREBRF	155	161	+	6.5	0.00229	acaaaat
27	NM_152321	ERP27	155	161	+	6.5	0.00229	ATAATAT
27	NM_001162497	LPAR6	155	161	+	6.5	0.00229	ATAAAAG
27	NM_014943	ZHX2	156	162	+	6.5	0.00229	AGAAAAT
27	NM_005290	GPR15	156	162	+	6.5	0.00229	ATAAATT
27	NM_001042572	CHD2	158	164	+	6.5	0.00229	ATAAAAC
27	NM_001003407	ABLIM1	161	167	+	6.5	0.00229	ATAAGAT
27	NM_006495	EVI2B	161	167	+	6.5	0.00229	aaaaaaT
27	NM_001145353	ELF1	162	168	+	6.5	0.00229	ATAAAGT
27	NM_182948	PRKACB	162	168	+	6.5	0.00229	AAAAAAT
27	NM_152696	HIPK1	170	176	+	6.5	0.00229	AGAAAAT
27	NM_001080435	WHAMM	171	177	+	6.5	0.00229	agaaaat
27	NM_001145353	ELF1	171	177	+	6.5	0.00229	TTAAAAT
27	NM_174896	C1orf162	172	178	+	6.5	0.00229	acaaaat
27	NM_001164342	ZBTB20	172	178	+	6.5	0.00229	AGAAAAT
27	NM_173496	MPP7	174	180	+	6.5	0.00229	ataaaac
27	NM_001145353	ELF1	176	182	+	6.5	0.00229	ATGAAAT
27	NM_172373	ELF1	176	182	+	6.5	0.00229	AAAAAAT
27	NM_005816	CD96	177	183	+	6.5	0.00229	AAAAAAT
27	NM_174912	FAAH2	178	184	+	6.5	0.00229	ATAAACT
27	NM_001010923	THEMIS	179	185	+	6.5	0.00229	TTAAAAT
27	NM_174896	C1orf162	181	187	+	6.5	0.00229	aaaaaat
27	NM_001007169	ZNF483	182	188	+	6.5	0.00229	ATTAAAT
27	NM_001164343	ZBTB20	184	190	+	6.5	0.00229	ataaatt
27	NM_000239	LYZ	185	191	+	6.5	0.00229	ACAAAAT
27	NM_001014279	ANXA2R	185	191	+	6.5	0.00229	AGAAAAT
27	NM_005816	CD96	186	192	+	6.5	0.00229	ATAAAAA
27	NM_152748	ELAPOR2	187	193	+	6.5	0.00229	TTAAAAT
27	NM_001190822	SMAD7	190	196	+	6.5	0.00229	ATAAAAG
27	NM_005814	GPA33	191	197	+	6.5	0.00229	ATAAAAA
27	NM_172373	ELF1	194	200	+	6.5	0.00229	ACAAAAT
27	NM_013345	GPR132	200	206	+	6.5	0.00229	ATACAAT
27	NM_005290	GPR15	200	206	+	6.5	0.00229	AAAAAAT
27	NM_001204126	IRAG2	205	211	+	6.5	0.00229	ATGAAAT
27	NM_018284	GBP3	206	212	+	6.5	0.00229	AGAAAAT
27	NM_001199573	TRIM22	206	212	+	6.5	0.00229	ATAAGAT
27	NM_002185	IL7R	206	212	+	6.5	0.00229	aaaaaat
27	NM_001168393	CREBRF	207	213	+	6.5	0.00229	ataaaac
27	NM_006495	EVI2B	207	213	+	6.5	0.00229	ATTAAAT
27	NM_007249	KLF12	208	214	+	6.5	0.00229	ATAAAAC
27	NM_001003927	EVI2A	209	215	+	6.5	0.00229	TTAAAAT
27	NM_001204126	IRAG2	210	216	+	6.5	0.00229	ATAAAAA
27	NM_001098200	GPR18	210	216	+	6.5	0.00229	ATTAAAT
27	NM_001199573	TRIM22	211	217	+	6.5	0.00229	ATAAATT
27	NM_002185	IL7R	211	217	+	6.5	0.00229	ataaaaa
27	NM_006495	EVI2B	212	218	+	6.5	0.00229	ATAAACT
27	NM_174912	FAAH2	213	219	+	6.5	0.00229	ataaatt
27	NM_001160154	MGAT4A	214	220	+	6.5	0.00229	aaaaaat
27	NR_002722	ZNF204P	216	222	+	6.5	0.00229	atataat
27	NM_002185	IL7R	221	227	+	6.5	0.00229	aaaaaat
27	NM_018284	GBP3	223	229	+	6.5	0.00229	ATAAATT
27	NM_001002264	EPSTI1	224	230	+	6.5	0.00229	TTAAAAT
27	NM_001080435	WHAMM	224	230	+	6.5	0.00229	ATACAAT
27	NM_014314	DDX58	226	232	+	6.5	0.00229	CTAAAAT
27	NM_002185	IL7R	226	232	+	6.5	0.00229	ataaaGT
27	NM_001145108	NELL2	226	232	+	6.5	0.00229	ATAAAAG
27	NM_001145008	BTN3A1	230	236	+	6.5	0.00229	TTAAAAT
27	NM_002258	KLRB1	230	236	+	6.5	0.00229	ATAAAAC
27	NM_198269	HIPK1	232	238	+	6.5	0.00229	gtaaaat
27	NM_001178056	PARP8	238	244	+	6.5	0.00229	ATAAAAG
27	NM_001008540	CXCR4	239	245	+	6.5	0.00229	AAAAAAT
27	NM_000700	ANXA1	239	245	+	6.5	0.00229	ATAAAAG
27	NM_001199934	SESN1	240	246	+	6.5	0.00229	ACAAAAT
27	NM_005290	GPR15	244	250	+	6.5	0.00229	ATAAATT
27	NM_001170780	PABIR3	246	252	+	6.5	0.00229	ATAAGAT
27	NM_002600	PDE4B	248	254	+	6.5	0.00229	AAAAAAT
27	NM_001003407	ABLIM1	252	258	+	6.5	0.00229	ATCAAAT
27	NM_006226	PLCL1	252	258	+	6.5	0.00229	CTAAAAT
27	NM_001255976	PMEPA1	255	261	+	6.5	0.00229	ATCAAAT
27	NM_001162951	SYTL2	256	262	+	6.5	0.00229	ATGAAAT
27	NM_198269	HIPK1	259	265	+	6.5	0.00229	atagaat
27	NM_018326	GIMAP4	259	265	+	6.5	0.00229	ataaatt
27	NM_001145153	TMEM71	259	265	+	6.5	0.00229	ACAAAAT
27	NM_005290	GPR15	261	267	+	6.5	0.00229	AAAAAAT
27	NM_020725	ATXN7L1	261	267	+	6.5	0.00229	ATAAAAG
27	NM_001256850	TTN	263	269	+	6.5	0.00229	TTAAAAT
27	NM_152604	ZNF383	263	269	+	6.5	0.00229	gtaaaat
27	NM_031412	GABARAPL1	264	270	+	6.5	0.00229	ATAAAAC
27	NM_001199942	DOP1A	267	273	+	6.5	0.00229	atgaaat
27	NM_018326	GIMAP4	269	275	+	6.5	0.00229	acaaaat
27	NM_000700	ANXA1	271	277	+	6.5	0.00229	ATAAAAG
27	NM_001145008	BTN3A1	273	279	+	6.5	0.00229	ATAAAAG
27	NM_182913	SYNE2	273	279	+	6.5	0.00229	ATAAAGT
27	NM_003709	KLF7	273	279	+	6.5	0.00229	AAAAAAT
27	NM_001130715	PLAC8	275	281	+	6.5	0.00229	ATAAATT
27	NM_001042437	ST3GAL5	275	281	+	6.5	0.00229	ATAAAAA
27	NM_001242857	PRKACB	279	285	+	6.5	0.00229	ATACAAT
27	NM_007124	UTRN	281	287	+	6.5	0.00229	atgaaat
27	NM_018326	GIMAP4	281	287	+	6.5	0.00229	ttaaaat
27	NM_020801	ARRDC3	283	289	+	6.5	0.00229	ACAAAAT
27	NM_198269	HIPK1	283	289	+	6.5	0.00229	ataagat
27	NM_001190823	SMAD7	290	296	+	6.5	0.00229	ATAAAAA
27	NM_001199942	DOP1A	291	297	+	6.5	0.00229	ataatat
27	NM_020801	ARRDC3	292	298	+	6.5	0.00229	ATAAAAA
27	NM_001130518	CSGALNACT1	293	299	+	6.5	0.00229	ATGAAAT
27	NM_002269	KPNA5	293	299	+	6.5	0.00229	CTAAAAT
27	NM_020801	ARRDC3	298	304	+	6.5	0.00229	ATATAAT
27	NM_001130518	CSGALNACT1	298	304	+	6.5	0.00229	ATGAAAT
27	NM_001005474	NFKBIZ	299	305	+	6.5	0.00229	AAAAAAT
27	NM_002892	ARID4A	301	307	+	6.5	0.00229	ATAAAGT
27	NM_001206729	AKT3	305	311	+	6.5	0.00229	ATAAAAG
27	NM_001130518	CSGALNACT1	308	314	+	6.5	0.00229	AAAAAAT
27	NM_001098200	GPR18	312	318	+	6.5	0.00229	TTAAAAT
27	NM_001130518	CSGALNACT1	313	319	+	6.5	0.00229	ATAAAAA
27	NM_001130518	CSGALNACT1	315	321	+	6.5	0.00229	AAAAAAT
27	NM_001145110	NELL2	318	324	+	6.5	0.00229	TTAAAAT
27	NM_031412	GABARAPL1	319	325	+	6.5	0.00229	ACAAAAT
27	NM_001104595	FAM118A	319	325	+	6.5	0.00229	CTAAAAT
27	NM_001145097	SKIL	321	327	+	6.5	0.00229	aaaaaat
27	NM_182913	SYNE2	322	328	+	6.5	0.00229	AAAAAAT
27	NM_016388	TRAT1	323	329	+	6.5	0.00229	ATAAAAA
27	NM_014722	RIPOR2	324	330	+	6.5	0.00229	ATAAAAG
27	NM_031412	GABARAPL1	324	330	+	6.5	0.00229	ATAAAAC
27	NM_001003407	ABLIM1	328	334	+	6.5	0.00229	ACAAAAT
27	NM_001465	FYB1	329	335	+	6.5	0.00229	ATAAAAA
27	NM_003783	B3GALT2	330	336	+	6.5	0.00229	CTAAAAT
27	NM_001130715	PLAC8	331	337	+	6.5	0.00229	ATAACAT
27	NM_001465	FYB1	331	337	+	6.5	0.00229	AAAAAAT
27	NM_181504	PIK3R1	333	339	+	6.5	0.00229	ATTAAAT
27	NM_198269	HIPK1	336	342	+	6.5	0.00229	ctaaaat
27	NM_174896	C1orf162	336	342	+	6.5	0.00229	aaaaaat
27	NM_152748	ELAPOR2	337	343	+	6.5	0.00229	ACAAAAT
27	NM_001206729	AKT3	341	347	+	6.5	0.00229	ATTAAAT
27	NM_001145110	NELL2	341	347	+	6.5	0.00229	TTAAAAT
27	NM_152501	PYHIN1	344	350	+	6.5	0.00229	AAAAAAT
27	NM_005135	SLC12A6	345	351	+	6.5	0.00229	GTAAAAT
27	NM_001145110	NELL2	347	353	+	6.5	0.00229	TTAAAAT
27	NM_001130715	PLAC8	353	359	+	6.5	0.00229	AGAAAAT
27	NM_001130715	PLAC8	358	364	+	6.5	0.00229	ATCAAAT
27	NM_005767	LPAR6	359	365	+	6.5	0.00229	aaaaaat
27	NM_001104595	FAM118A	360	366	+	6.5	0.00229	ACAAAAT
27	NM_021622	PLEKHA1	361	367	+	6.5	0.00229	ATAAAAG
27	NM_006851	GLIPR1	366	372	+	6.5	0.00229	ATAAAAA
27	NM_000239	LYZ	366	372	+	6.5	0.00229	AAAAAAT
27	NR_024040	CSGALNACT1	367	373	+	6.5	0.00229	GTAAAAT
27	NM_006495	EVI2B	368	374	+	6.5	0.00229	ttaaaat
27	NM_001014279	ANXA2R	368	374	+	6.5	0.00229	ATAACAT
27	NM_002228	JUN	372	378	+	6.5	0.00229	AGAAAAT
27	NM_006495	EVI2B	373	379	+	6.5	0.00229	ataaatt
27	NM_001003927	EVI2A	376	382	+	6.5	0.00229	ACAAAAT
27	NM_182948	PRKACB	377	383	+	6.5	0.00229	TTAAAAT
27	NM_002228	JUN	377	383	+	6.5	0.00229	ATAAGAT
27	NM_134262	RORA	378	384	+	6.5	0.00229	ACAAAAT
27	NM_001164687	THEMIS	379	385	+	6.5	0.00229	AGAAAAT
27	NM_005127	CLEC2B	379	385	+	6.5	0.00229	ATAGAAT
27	NM_020711	ERMN	381	387	+	6.5	0.00229	ATAAGAT
27	NM_001145110	NELL2	381	387	+	6.5	0.00229	TTAAAAT
27	NM_014499	P2RY10	383	389	+	6.5	0.00229	ATGAAAT
27	NM_001164347	ZBTB20	383	389	+	6.5	0.00229	ATCAAAT
27	NM_014499	P2RY10	388	394	+	6.5	0.00229	ATAAAAA
27	NM_001242860	PRKACB	390	396	+	6.5	0.00229	CTAAAAT
27	NM_172373	ELF1	392	398	+	6.5	0.00229	ACAAAAT
27	NM_001242860	PRKACB	395	401	+	6.5	0.00229	ATAAAAA
27	NM_001037340	PDE4B	400	406	+	6.5	0.00229	ATAAGAT
27	NM_001008540	CXCR4	405	411	+	6.5	0.00229	ACAAAAT
27	NM_001104595	FAM118A	415	421	+	6.5	0.00229	TTAAAAT
27	NM_001037340	PDE4B	415	421	+	6.5	0.00229	AAAAAAT
27	NM_001143682	CALCOCO1	418	424	+	6.5	0.00229	ATAAGAT
27	NM_001162498	LPAR6	420	426	+	6.5	0.00229	ATAAACT
27	NM_001160154	MGAT4A	422	428	+	6.5	0.00229	ATAAAAA
27	NM_014314	DDX58	424	430	+	6.5	0.00229	ATATAAT
27	NM_004438	EPHA4	429	435	+	6.5	0.00229	AGAAAAT
27	NM_020899	ZBTB4	430	436	+	6.5	0.00229	AAAAAAT
27	NM_002104	GZMK	433	439	+	6.5	0.00229	AAAAAAT
27	NM_032221	CHD6	438	444	+	6.5	0.00229	ATAAAAA
27	NM_152501	PYHIN1	438	444	+	6.5	0.00229	AAAAAAT
27	NM_018284	GBP3	439	445	+	6.5	0.00229	ATCAAAT
27	NM_003783	B3GALT2	444	450	+	6.5	0.00229	ATAATAT
27	NM_001014279	ANXA2R	445	451	+	6.5	0.00229	ATGAAAT
27	NM_003783	B3GALT2	449	455	+	6.5	0.00229	ATGAAAT
27	NM_172373	ELF1	451	457	+	6.5	0.00229	ATAAAAA
27	NM_001160154	MGAT4A	452	458	+	6.5	0.00229	AAAAAAT
27	NM_000700	ANXA1	461	467	+	6.5	0.00229	TTAAAAT
27	NM_032221	CHD6	463	469	+	6.5	0.00229	CTAAAAT
27	NM_005290	GPR15	468	474	+	6.5	0.00229	ATAAAAG
27	NM_001206729	AKT3	471	477	+	6.5	0.00229	AGAAAAT
27	NM_001242466	PIK3R1	471	477	+	6.5	0.00229	ATTAAAT
27	NM_015683	ARRDC2	472	478	+	6.5	0.00229	ATAAAAG
27	NM_001017523	BTBD11	473	479	+	6.5	0.00229	ATAATAT
27	NM_000210	ITGA6	473	479	+	6.5	0.00229	ATAAAAC
27	NM_014499	P2RY10	477	483	+	6.5	0.00229	ATAAACT
27	NM_020666	CLK4	479	485	+	6.5	0.00229	ACAAAAT
27	NM_172373	ELF1	480	486	+	6.5	0.00229	TTAAAAT
27	NM_001242857	PRKACB	480	486	+	6.5	0.00229	ATATAAT
27	NM_181504	PIK3R1	482	488	+	6.5	0.00229	TTAAAAT
27	NM_001242857	PRKACB	482	488	+	6.5	0.00229	ATAATAT
27	NM_001145097	SKIL	484	490	+	6.5	0.00229	aaaaaat
27	NM_175068	KRT73	489	495	+	6.5	0.00229	ATAAGAT
27	NM_001145097	SKIL	489	495	+	6.5	0.00229	ataaaag
27	NM_005290	GPR15	492	498	+	6.5	0.00229	CTAAAAT
27	NM_153819	RASGRP2	492	498	+	6.5	0.00229	ATGAAAT
27	NM_001033045	GPR155	494	500	+	6.5	0.00229	ATAAAGT
27	NM_004071	CLK1	494	500	+	6.5	0.00229	ACAAAAT
27	NM_001242862	PRKACB	495	501	+	6.5	0.00229	ATAATAT
27	NM_001145109	NELL2	502	508	+	6.5	0.00229	AAAAAAT
27	NM_001242860	PRKACB	507	513	+	6.5	0.00229	ATATAAT
27	NR_002722	ZNF204P	512	518	+	6.5	0.00229	ATGAAAT
27	NM_005921	MAP3K1	521	527	+	6.5	0.00229	AGAAAAT
27	NM_006495	EVI2B	524	530	+	6.5	0.00229	TTAAAAT
27	NM_001008540	CXCR4	527	533	+	6.5	0.00229	AAAAAAT
27	NM_144778	MBNL2	528	534	+	6.5	0.00229	GTAAAAT
27	NM_003467	CXCR4	528	534	+	6.5	0.00229	ATAAAAA
27	NR_002722	ZNF204P	531	537	+	6.5	0.00229	CTAAAAT
27	NM_020524	PBXIP1	538	544	+	6.5	0.00229	AGAAAAT
27	NM_001164343	ZBTB20	543	549	+	6.5	0.00229	AAAAAAT
27	NM_021632	ZNF350	544	550	+	6.5	0.00229	CTAAAAT
27	NM_018371	CSGALNACT1	545	551	+	6.5	0.00229	GTAAAAT
27	NM_001010923	THEMIS	545	551	+	6.5	0.00229	AAAAAAT
27	NM_001128596	TC2N	545	551	+	6.5	0.00229	AAAAAAT
27	NM_001145353	ELF1	552	558	+	6.5	0.00229	ATATAAT
27	NM_001104595	FAM118A	555	561	+	6.5	0.00229	ATAAGAT
27	NM_005816	CD96	559	565	+	6.5	0.00229	AAAAAAT
27	NM_002104	GZMK	563	569	+	6.5	0.00229	TTAAAAT
27	NM_001170779	PABIR3	573	579	+	6.5	0.00229	ATTAAAT
27	NM_002258	KLRB1	577	583	+	6.5	0.00229	ATAAATT
27	NM_174896	C1orf162	580	586	+	6.5	0.00229	ATTAAAT
27	NM_001164343	ZBTB20	585	591	+	6.5	0.00229	GTAAAAT
27	NM_001164114	CASS4	586	592	+	6.5	0.00229	ATAGAAT
27	NM_001242857	PRKACB	588	594	+	6.5	0.00229	ATAAGAT
27	NM_001162407	CLK1	591	597	+	6.5	0.00229	ACAAAAT
27	NM_021632	ZNF350	596	602	+	6.5	0.00229	GTAAAAT
27	NM_152501	PYHIN1	601	607	+	6.5	0.00229	ATAACAT
27	NM_006639	CYSLTR1	611	617	+	6.5	0.00229	ATAAACT
27	NM_001098200	GPR18	611	617	+	6.5	0.00229	ATAAAGT
27	NM_152321	ERP27	618	624	+	6.5	0.00229	ATAAAAG
27	NM_002313	ABLIM1	622	628	+	6.5	0.00229	ATAAAAA
27	NM_181504	PIK3R1	623	629	+	6.5	0.00229	ATAAATT
27	NM_019000	RETREG1	623	629	+	6.5	0.00229	ATCAAAT
27	NM_015642	ZBTB20	627	633	+	6.5	0.00229	ACAAAAT
27	NM_177405	ADA2	630	636	+	6.5	0.00229	ataagat
27	NM_198269	HIPK1	631	637	+	6.5	0.00229	ATAAATT
27	NM_001164687	THEMIS	633	639	+	6.5	0.00229	TTAAAAT
27	NM_001037341	PDE4B	633	639	+	6.5	0.00229	AAAAAAT
27	NM_003783	B3GALT2	634	640	+	6.5	0.00229	ATAAATT
27	NM_001199573	TRIM22	635	641	+	6.5	0.00229	ATAGAAT
27	NM_002943	RORA	637	643	+	6.5	0.00229	AAAAAAT
27	NM_006639	CYSLTR1	637	643	+	6.5	0.00229	ATAGAAT
27	NM_001017373	SAMD3	639	645	+	6.5	0.00229	ATAATAT
27	NM_001010923	THEMIS	641	647	+	6.5	0.00229	AAAAAAT
27	NM_001111031	ACVR1C	643	649	+	6.5	0.00229	TTAAAAT
27	NM_001204126	IRAG2	647	653	+	6.5	0.00229	ATAAATT
27	NM_018284	GBP3	650	656	+	6.5	0.00229	AAAAAAT
27	NR_024040	CSGALNACT1	651	657	+	6.5	0.00229	ATGAAAT
27	NM_001255976	PMEPA1	655	661	+	6.5	0.00229	AGAAAAT
27	NM_014897	ZNF652	661	667	+	6.5	0.00229	ACAAAAT
27	NM_002104	GZMK	661	667	+	6.5	0.00229	ATTAAAT
27	NM_014499	P2RY10	665	671	+	6.5	0.00229	ATAAAAA
27	NM_020412	CHMP1B	666	672	+	6.5	0.00229	AAAAAAT
27	NM_002258	KLRB1	666	672	+	6.5	0.00229	AGAAAAT
27	NM_001135911	PIK3IP1	675	681	+	6.5	0.00229	AAAAAAT
27	NM_001160154	MGAT4A	676	682	+	6.5	0.00229	acaaaat
27	NM_005816	CD96	681	687	+	6.5	0.00229	TTAAAAT
27	NM_001164344	ZBTB20	682	688	+	6.5	0.00229	ATAAAAC
27	NM_198269	HIPK1	683	689	+	6.5	0.00229	ATATAAT
27	NM_001193307	SAMD9	684	690	+	6.5	0.00229	TTAAAAT
27	NM_198269	HIPK1	685	691	+	6.5	0.00229	ATAATAT
27	NM_152321	ERP27	690	696	+	6.5	0.00229	ATAAAAA
27	NM_152321	ERP27	692	698	+	6.5	0.00229	AAAAAAT
27	NM_001243093	FYB1	693	699	+	6.5	0.00229	ACAAAAT
27	NM_001111031	ACVR1C	693	699	+	6.5	0.00229	TTAAAAT
27	NM_003783	B3GALT2	696	702	+	6.5	0.00229	ATGAAAT
27	NR_024553	ZNF204P	696	702	+	6.5	0.00229	ataaaaa
27	NM_004089	TSC22D3	701	707	+	6.5	0.00229	ATAAAAA
27	NM_001130518	CSGALNACT1	702	708	+	6.5	0.00229	ATAAAAG
27	NM_014499	P2RY10	707	713	+	6.5	0.00229	TTAAAAT
27	NM_003328	TXK	709	715	+	6.5	0.00229	acaaaat
27	NM_001017373	SAMD3	716	722	+	6.5	0.00229	AAAAAAT
27	NR_002722	ZNF204P	718	724	+	6.5	0.00229	ataaact
27	NM_001243093	FYB1	719	725	+	6.5	0.00229	ATTAAAT
27	NM_001242862	PRKACB	722	728	+	6.5	0.00229	TTAAAAT
27	NM_001005474	NFKBIZ	722	728	+	6.5	0.00229	TTAAAAT
27	NM_001242466	PIK3R1	723	729	+	6.5	0.00229	AAAAAAT
27	NM_001037535	SCML1	724	730	+	6.5	0.00229	CTAAAAT
27	NM_018284	GBP3	726	732	+	6.5	0.00229	ATATAAT
27	NM_001242466	PIK3R1	728	734	+	6.5	0.00229	ATAAAAA
27	NM_003328	TXK	733	739	+	6.5	0.00229	ttaaaat
27	NM_001256054	C9orf72	735	741	+	6.5	0.00229	atgaaAT
27	NM_001170553	VSIG1	738	744	+	6.5	0.00229	ATATAAT
27	NM_006495	EVI2B	738	744	+	6.5	0.00229	ATTAAAT
27	NM_001164342	ZBTB20	739	745	+	6.5	0.00229	ATAAAAA
27	NM_004948	DSC1	739	745	+	6.5	0.00229	ATAAATT
27	NM_003328	TXK	741	747	+	6.5	0.00229	atcaaat
27	NM_001017373	SAMD3	746	752	+	6.5	0.00229	ATATAAT
27	NM_015394	ZNF10	747	753	+	6.5	0.00229	AAAAAAT
27	NM_001145109	NELL2	748	754	+	6.5	0.00229	ataaaaa
27	NM_006734	HIVEP2	751	757	+	6.5	0.00229	ATAAAGT
27	NM_199169	PMEPA1	753	759	+	6.5	0.00229	TTAAAAT
27	NM_001145109	NELL2	754	760	+	6.5	0.00229	ataaaaa
27	NM_001256850	TTN	756	762	+	6.5	0.00229	TTAAAAT
27	NR_002722	ZNF204P	759	765	+	6.5	0.00229	ataaaag
27	NM_001145097	SKIL	761	767	+	6.5	0.00229	ATTAAAT
27	NM_014897	ZNF652	762	768	+	6.5	0.00229	ATAAAAA
27	NM_006495	EVI2B	766	772	+	6.5	0.00229	AGAAAAT
27	NM_001170553	VSIG1	767	773	+	6.5	0.00229	ATAAAAA
27	NM_002104	GZMK	767	773	+	6.5	0.00229	GTAAAAT
27	NM_021622	PLEKHA1	769	775	+	6.5	0.00229	ataagat
27	NM_015864	RIPOR2	773	779	+	6.5	0.00229	ACAAAAT
27	NM_173496	MPP7	773	779	+	6.5	0.00229	TTAAAAT
27	NM_001162498	LPAR6	774	780	+	6.5	0.00229	AAAAAAT
27	NM_001190823	SMAD7	777	783	+	6.5	0.00229	acaaaat
27	NM_005767	LPAR6	777	783	+	6.5	0.00229	ATAATAT
27	NM_000700	ANXA1	778	784	+	6.5	0.00229	ATAAGAT
27	NM_152501	PYHIN1	780	786	+	6.5	0.00229	ACAAAAT
27	NM_172373	ELF1	780	786	+	6.5	0.00229	ttaaaat
27	NM_000202	IDS	781	787	+	6.5	0.00229	ataaaag
27	NM_016388	TRAT1	781	787	+	6.5	0.00229	TTAAAAT
27	NM_003896	ST3GAL5	781	787	+	6.5	0.00229	AGAAAAT
27	NM_001017534	CARD16	783	789	+	6.5	0.00229	AAAAAAT
27	NM_001127231	AUTS2	785	791	+	6.5	0.00229	AAAAAAT
27	NM_005814	GPA33	785	791	+	6.5	0.00229	ATAAAAA
27	NM_181504	PIK3R1	786	792	+	6.5	0.00229	ATAAAAA
27	NM_172373	ELF1	787	793	+	6.5	0.00229	ataaaaa
27	NM_001135911	PIK3IP1	788	794	+	6.5	0.00229	AAAAAAT
27	NM_001170553	VSIG1	788	794	+	6.5	0.00229	ATAGAAT
27	NM_001042437	ST3GAL5	789	795	+	6.5	0.00229	ATCAAAT
27	NM_001198951	RNF103	792	798	+	6.5	0.00229	TTAAAAT
27	NM_001242862	PRKACB	794	800	+	6.5	0.00229	ATATAAT
27	NM_018364	RSBN1	803	809	+	6.5	0.00229	ATAAAAG
27	NM_001128595	TC2N	805	811	+	6.5	0.00229	GTAAAAT
27	NM_001011657	ZMAT1	806	812	+	6.5	0.00229	AAAAAAT
27	NM_019000	RETREG1	807	813	+	6.5	0.00229	AGAAAAT
27	NM_001164116	CASS4	810	816	+	6.5	0.00229	ATAGAAT
27	NM_014314	DDX58	810	816	+	6.5	0.00229	gtaaaat
27	NM_152604	ZNF383	815	821	+	6.5	0.00229	ATAAGAT
27	NM_002258	KLRB1	815	821	+	6.5	0.00229	ataatat
27	NM_001020820	MYADM	816	822	+	6.5	0.00229	TTAAAAT
27	NM_182948	PRKACB	818	824	+	6.5	0.00229	CTAAAAT
27	NM_002104	GZMK	821	827	+	6.5	0.00229	ATAATAT
27	NM_002313	ABLIM1	822	828	+	6.5	0.00229	ATATAAT
27	NM_172373	ELF1	822	828	+	6.5	0.00229	ATCAAAT
27	NM_030802	FAM117A	823	829	+	6.5	0.00229	ATATAAT
27	NM_007271	STK38	823	829	+	6.5	0.00229	atacaat
27	NM_152321	ERP27	824	830	+	6.5	0.00229	ataagat
27	NM_006639	CYSLTR1	824	830	+	6.5	0.00229	ATAAATT
27	NM_001145097	SKIL	825	831	+	6.5	0.00229	ATAAACT
27	NM_005127	CLEC2B	825	831	+	6.5	0.00229	AGAAAAT
27	NM_001162952	SYTL2	827	833	+	6.5	0.00229	ttaaaat
27	NM_172373	ELF1	827	833	+	6.5	0.00229	ATAAAAC
27	NM_018371	CSGALNACT1	829	835	+	6.5	0.00229	ATGAAAT
27	NM_013345	GPR132	831	837	+	6.5	0.00229	ACAAAAT
27	NM_001160154	MGAT4A	832	838	+	6.5	0.00229	acaaaat
27	NM_018326	GIMAP4	833	839	+	6.5	0.00229	ATAAAGT
27	NM_001008540	CXCR4	835	841	+	6.5	0.00229	AGAAAAT
27	NM_001656	TRIM23	838	844	+	6.5	0.00229	ATAAACT
27	NM_018364	RSBN1	839	845	+	6.5	0.00229	ATGAAAT
27	NM_007271	STK38	841	847	+	6.5	0.00229	atacaat
27	NM_007124	UTRN	841	847	+	6.5	0.00229	ATAATAT
27	NM_001162498	LPAR6	842	848	+	6.5	0.00229	AGAAAAT
27	NM_001242857	PRKACB	846	852	+	6.5	0.00229	CTAAAAT
27	NM_152604	ZNF383	847	853	+	6.5	0.00229	TTAAAAt
27	NR_024040	CSGALNACT1	848	854	+	6.5	0.00229	ATGAAAT
27	NM_001003407	ABLIM1	849	855	+	6.5	0.00229	ATGAAAT
27	NM_001242857	PRKACB	851	857	+	6.5	0.00229	ATAAAAA
27	NM_001042495	SLC12A6	853	859	+	6.5	0.00229	AAAAAAT
27	NM_001002264	EPSTI1	854	860	+	6.5	0.00229	AAAAAAT
27	NM_015864	RIPOR2	855	861	+	6.5	0.00229	ATAAATt
27	NM_007271	STK38	859	865	+	6.5	0.00229	atacaat
[truncated: 11,810 more rows]
